# Supplementary material for: ﻿Morphological and phylogenetic analyses reveal two new species and a new record of Apiospora (Amphisphaeriales, Apiosporaceae) in China
Source: MycoKeys. 2023 Jan 27;95:27–45. doi: 10.3897/mycokeys.95.96400 (PMC10210596; doi:10.3897/mycokeys.95.96400)
Supplement: XML Treatment for Apiospora dongyingensis [file mycokeys.95.96400-treatment1.xml]

<!DOCTYPE tp:taxon-treatment
  PUBLIC "-//TaxonX//DTD Taxonomic Treatment Publishing DTD v0 20100105//EN" "tax-treatment-NSO.dtd">
<tp:taxon-treatment xmlns:tp="http://www.plazi.org/taxpub"><tp:treatment-meta><kwd-group><label>Taxon classification</label><kwd>
                <named-content content-type="kingdom">Fungi</named-content>
              </kwd><kwd>
                <named-content content-type="order">Xylariales</named-content>
              </kwd><kwd>
                <named-content content-type="family">Apiosporaceae</named-content>
              </kwd></kwd-group><mixed-citation publication-type="journal"><person-group><name><surname>Liu</surname><given-names>Rongyu</given-names></name><name><surname>Li</surname><given-names>Duhua</given-names></name><name><surname>Zhang</surname><given-names>Zhaoxue</given-names></name><name><surname>Liu</surname><given-names>Shubin</given-names></name><name><surname>Liu</surname><given-names>Xinye</given-names></name><name><surname>Wang</surname><given-names>Yixin</given-names></name><name><surname>Zhao</surname><given-names>Heng</given-names></name><name><surname>Liu</surname><given-names>Xiaoyong</given-names></name><name><surname>Zhang</surname><given-names>Xiuguo</given-names></name><name><surname>Xia</surname><given-names>Jiwen</given-names></name><name><surname>Wang</surname><given-names>Yujiao</given-names></name></person-group><article-title>﻿Morphological and phylogenetic analyses reveal two new species and a new record of <italic><tp:taxon-name><tp:taxon-name-part taxon-name-part-type="genus" reg="Apiospora">Apiospora</tp:taxon-name-part></tp:taxon-name></italic> (<tp:taxon-name><tp:taxon-name-part taxon-name-part-type="order">Amphisphaeriales</tp:taxon-name-part></tp:taxon-name>, <tp:taxon-name><tp:taxon-name-part taxon-name-part-type="family">Apiosporaceae</tp:taxon-name-part></tp:taxon-name>) in China</article-title><source>MycoKeys</source><day>27</day><month>01</month><year>2023</year><volume>95</volume><fpage>27</fpage><lpage>45</lpage><pub-id pub-id-type="doi">10.3897/mycokeys.95.96400</pub-id></mixed-citation></tp:treatment-meta><tp:nomenclature><label>﻿</label><tp:taxon-name>
              <object-id xmlns:xlink="http://www.w3.org/1999/xlink" content-type="arpha" xlink:type="simple">414B86CE-7C66-5FA3-928A-9E981DC14E0F</object-id>
              <tp:taxon-name-part taxon-name-part-type="genus" reg="Apiospora">Apiospora</tp:taxon-name-part>
              <tp:taxon-name-part taxon-name-part-type="species" reg="dongyingensis">dongyingensis</tp:taxon-name-part>
              <object-id xmlns:xlink="http://www.w3.org/1999/xlink" content-type="mycobank" xlink:type="simple">846065</object-id>
            </tp:taxon-name><tp:taxon-authority>R.Y. Liu, J.W. Xia &amp; X.G. Zhang</tp:taxon-authority><tp:taxon-status xmlns:xlink="http://www.w3.org/1999/xlink" xlink:type="simple">sp. nov.</tp:taxon-status><xref ref-type="fig" rid="F2">Fig. 2</xref></tp:nomenclature><tp:treatment-sec sec-type="etymology" id="SECID0EN6DI"><title>Etymology.</title><p>Named after Dongying City (China) where the type was collected.</p></tp:treatment-sec><tp:treatment-sec sec-type="material" id="SECID0ES6DI"><title>Type.</title><p>China, Shandong Province: Dongying Botanical Garden, on diseased leaves of bamboo, 13 July 2022, R.Y. Liu, holotype <named-content xmlns:xlink="http://www.w3.org/1999/xlink" content-type="dwc:institutional_code" xlink:title="Herbarium of the Department of Plant Pathology, Shandong Agricultural University" xlink:href="http://grbio.org/institution/shandong-agricultural-university" xlink:type="simple">HSAUP</named-content> 0302, ex-type living culture <named-content xmlns:xlink="http://www.w3.org/1999/xlink" content-type="dwc:institutional_code" xlink:title="Shandong Agricultural University Culture Collection" xlink:href="http://grbio.org/institution/shandong-agricultural-university" xlink:type="simple">SAUCC</named-content> 0302.</p></tp:treatment-sec><tp:treatment-sec sec-type="description" id="SECID0EJAAK"><title>Description.</title><p><bold><italic>Asexual morph</italic></bold>: On <abbrev xmlns:xlink="http://www.w3.org/1999/xlink" xlink:title="water agar" id="ABBRID0EUAAK" xlink:type="simple">WA</abbrev>, hyphae 1.3–3.6 μm diam., hyaline, branched, septate. Conidiophores cylindrical, septate, verrucose, flexuous, sometimes reduced to conidiogenous cells. Conidiogenous cells globose to subglobose, erect, blastic, aggregated in clusters on hyphae, hyaline to pale brown, smooth, branched, 8.2–13.9 × 4.2–8.2 μm, mean ± SD: 9.6 ± 1.6 × 6.7 ± 1.1 μm (n = 40). Conidia globose, subglobose to lenticular, with a longitudinal germ slit, occasionally elongated to ellipsoidal, brown to dark brown, smooth to finely roughened, 8.0–16.5 × 5.5–9.0 μm, mean ± SD: 9.4 ± 1.9 × 7.3 ± 1.0 μm, L/W = 1.3–1.9 (n = 40). <bold><italic>Sexual morph</italic></bold>: Undetermined.</p><fig id="F2" position="float" orientation="portrait"><object-id xmlns:xlink="http://www.w3.org/1999/xlink" content-type="doi" xlink:type="simple">10.3897/mycokeys.95.96400.figure2</object-id><object-id xmlns:xlink="http://www.w3.org/1999/xlink" content-type="arpha" xlink:type="simple">6C6CEAAA-9A5A-5E6A-BFEA-B8993D696324</object-id><label>Figure 2.</label><caption><p><italic><tp:taxon-name><tp:taxon-name-part taxon-name-part-type="genus" reg="Apiospora">Apiospora</tp:taxon-name-part><tp:taxon-name-part taxon-name-part-type="species" reg="dongyingensis">dongyingensis</tp:taxon-name-part></tp:taxon-name></italic> (<named-content xmlns:xlink="http://www.w3.org/1999/xlink" content-type="dwc:institutional_code" xlink:title="Shandong Agricultural University Culture Collection" xlink:href="http://grbio.org/institution/shandong-agricultural-university" xlink:type="simple">SAUCC</named-content> 0302, ex-holotype culture) <bold>a</bold> leaf of host plant <bold>b, c</bold> surface (<bold>b</bold>) and reverse (<bold>c</bold>) sides of colony after incubation for 7 days on <abbrev xmlns:xlink="http://www.w3.org/1999/xlink" xlink:title="potato dextrose agar" id="ABBRID0E5BAK" xlink:type="simple">PDA</abbrev><bold>d</bold> conidiomata formed in culture <bold>e, f</bold> conidiogenous cells and conidia <bold>g, h</bold> conidia. Scale bars: 10 μm (<bold>e–h</bold>).</p></caption><graphic xmlns:xlink="http://www.w3.org/1999/xlink" xlink:href="mycokeys-95-027-g002.jpg" position="float" orientation="portrait" xlink:type="simple" id="oo_802180.jpg"><uri content-type="original_file" xlink:type="simple">https://binary.pensoft.net/fig/802180</uri></graphic></fig></tp:treatment-sec><tp:treatment-sec sec-type="description" id="SECID0EPCAK"><title>Culture characteristics.</title><p>Colonies on <abbrev xmlns:xlink="http://www.w3.org/1999/xlink" xlink:title="potato dextrose agar" id="ABBRID0EVCAK" xlink:type="simple">PDA</abbrev> flat with entire margin, aerial mycelium white to gray, floccose cottony; surface and reverse gray in the center and grayish margin. <abbrev xmlns:xlink="http://www.w3.org/1999/xlink" xlink:title="potato dextrose agar" id="ABBRID0EZCAK" xlink:type="simple">PDA</abbrev> attaining 78.5–86.5 mm in diameter after 7 days at 25 °C, growth rate 11.0–12.5 mm/day.</p></tp:treatment-sec><tp:treatment-sec sec-type="Additional specimen examined" id="SECID0E4CAK"><title>Additional specimen examined.</title><p>China, Shandong Province: Dongying Botanical Garden, on diseased leaves of bamboo, 13 July 2022, R.Y. Liu, paratype <named-content xmlns:xlink="http://www.w3.org/1999/xlink" content-type="dwc:institutional_code" xlink:title="Herbarium of the Department of Plant Pathology, Shandong Agricultural University" xlink:href="http://grbio.org/institution/shandong-agricultural-university" xlink:type="simple">HSAUP</named-content> 0303, ex-paratype living culture <named-content xmlns:xlink="http://www.w3.org/1999/xlink" content-type="dwc:institutional_code" xlink:title="Shandong Agricultural University Culture Collection" xlink:href="http://grbio.org/institution/shandong-agricultural-university" xlink:type="simple">SAUCC</named-content> 0303.</p></tp:treatment-sec><tp:treatment-sec sec-type="notes" id="SECID0ETDAK"><title>Notes.</title><p><italic><tp:taxon-name><tp:taxon-name-part taxon-name-part-type="genus" reg="Apiospora">Apiospora</tp:taxon-name-part><tp:taxon-name-part taxon-name-part-type="species" reg="dongyingensis">dongyingensis</tp:taxon-name-part></tp:taxon-name></italic> is closely related but phylogenetically distinct from <italic><tp:taxon-name><tp:taxon-name-part taxon-name-part-type="genus" reg="Agarum">A.</tp:taxon-name-part><tp:taxon-name-part taxon-name-part-type="species" reg="camelliae-sinensis">camelliae-sinensis</tp:taxon-name-part></tp:taxon-name></italic> (M. Wang, F. Liu &amp; L. Cai) Pintos &amp; P. Alvarado and <italic><tp:taxon-name><tp:taxon-name-part taxon-name-part-type="genus" reg="Agarum">A.</tp:taxon-name-part><tp:taxon-name-part taxon-name-part-type="species" reg="cyclobalanopsidis">cyclobalanopsidis</tp:taxon-name-part></tp:taxon-name></italic> (Y. Feng &amp; Jian K. Liu) X.G. Tian &amp; Tibpromma (Fig. <xref ref-type="fig" rid="F1">1</xref>). <italic><tp:taxon-name><tp:taxon-name-part taxon-name-part-type="genus" reg="Apiospora">A.</tp:taxon-name-part><tp:taxon-name-part taxon-name-part-type="species" reg="dongyingensis">dongyingensis</tp:taxon-name-part></tp:taxon-name></italic> differs from <italic><tp:taxon-name><tp:taxon-name-part taxon-name-part-type="genus" reg="Agarum">A.</tp:taxon-name-part><tp:taxon-name-part taxon-name-part-type="species" reg="camelliae-sinensis">camelliae-sinensis</tp:taxon-name-part></tp:taxon-name></italic> by 18 nucleotides (13/518 in <abbrev xmlns:xlink="http://www.w3.org/1999/xlink" xlink:title="intervening 5.8S subuni" id="ABBRID0EUFAK" xlink:type="simple">ITS</abbrev>, 2/804 in <abbrev xmlns:xlink="http://www.w3.org/1999/xlink" xlink:title="large subunit nrDNA subunit" id="ABBRID0EYFAK" xlink:type="simple">LSU</abbrev>, 2/374 in <italic><abbrev xmlns:xlink="http://www.w3.org/1999/xlink" xlink:title="translation elongation factor 1-alpha gene" id="ABBRID0E4FAK" xlink:type="simple">tef1</abbrev></italic> and 1/265 in <italic><abbrev xmlns:xlink="http://www.w3.org/1999/xlink" xlink:title="beta-tubulin gene" id="ABBRID0ECGAK" xlink:type="simple">tub2</abbrev></italic>) and <italic><tp:taxon-name><tp:taxon-name-part taxon-name-part-type="genus" reg="Agarum">A.</tp:taxon-name-part><tp:taxon-name-part taxon-name-part-type="species" reg="cyclobalanopsidis">cyclobalanopsidis</tp:taxon-name-part></tp:taxon-name></italic> by 58 nucleotides (17/518 in <abbrev xmlns:xlink="http://www.w3.org/1999/xlink" xlink:title="intervening 5.8S subuni" id="ABBRID0ERGAK" xlink:type="simple">ITS</abbrev>, 4/799 in <abbrev xmlns:xlink="http://www.w3.org/1999/xlink" xlink:title="large subunit nrDNA subunit" id="ABBRID0EVGAK" xlink:type="simple">LSU</abbrev>, 26/377 in <italic><abbrev xmlns:xlink="http://www.w3.org/1999/xlink" xlink:title="translation elongation factor 1-alpha gene" id="ABBRID0E1GAK" xlink:type="simple">tef1</abbrev></italic> and 11/266 in <italic><abbrev xmlns:xlink="http://www.w3.org/1999/xlink" xlink:title="beta-tubulin gene" id="ABBRID0E6GAK" xlink:type="simple">tub2</abbrev></italic>). Morphologically, it differs from <italic><tp:taxon-name><tp:taxon-name-part taxon-name-part-type="genus" reg="Agarum">A.</tp:taxon-name-part><tp:taxon-name-part taxon-name-part-type="species" reg="camelliae-sinensis">camelliae-sinensis</tp:taxon-name-part></tp:taxon-name></italic> and <italic><tp:taxon-name><tp:taxon-name-part taxon-name-part-type="genus" reg="Agarum">A.</tp:taxon-name-part><tp:taxon-name-part taxon-name-part-type="species" reg="cyclobalanopsidis">cyclobalanopsidis</tp:taxon-name-part></tp:taxon-name></italic> in its conidia (globose, subglobose to lenticular, 8.0–16.5 × 5.5–9.0 μm in <italic><tp:taxon-name><tp:taxon-name-part taxon-name-part-type="genus" reg="Apiospora">A.</tp:taxon-name-part><tp:taxon-name-part taxon-name-part-type="species" reg="dongyingensis">dongyingensis</tp:taxon-name-part></tp:taxon-name></italic> vs. globose to subglobose, 9.0–13.5 × 7.0–12.0 μm in <italic><tp:taxon-name><tp:taxon-name-part taxon-name-part-type="genus" reg="Agarum">A.</tp:taxon-name-part><tp:taxon-name-part taxon-name-part-type="species" reg="camelliae-sinensis">camelliae-sinensis</tp:taxon-name-part></tp:taxon-name></italic> and surface view globose to ellipsoid, 8–12 μm long and side view lenticular, 10–14 μm long in <italic><tp:taxon-name><tp:taxon-name-part taxon-name-part-type="genus" reg="Agarum">A.</tp:taxon-name-part><tp:taxon-name-part taxon-name-part-type="species" reg="cyclobalanopsidis">cyclobalanopsidis</tp:taxon-name-part></tp:taxon-name></italic>; <xref ref-type="bibr" rid="B42">Wang et al. 2018</xref>; <xref ref-type="bibr" rid="B9">Feng et al. 2021</xref>; <xref ref-type="bibr" rid="B30">Pintos and Alvarado 2021</xref>; <xref ref-type="bibr" rid="B40">Tian et al. 2021</xref>).</p></tp:treatment-sec><tp:treatment-sec><!--Section generated to contain objects referenced in tp:taxon-treatment.--><fig id="F1" position="float" orientation="portrait"><object-id xmlns:xlink="http://www.w3.org/1999/xlink" content-type="doi" xlink:type="simple">10.3897/mycokeys.95.96400.figure1</object-id><object-id xmlns:xlink="http://www.w3.org/1999/xlink" content-type="arpha" xlink:type="simple">185AC5DB-0E79-5E32-912C-F9EF1637DBAC</object-id><label>Figure 1.</label><caption><p>Phylogram of <italic><tp:taxon-name><tp:taxon-name-part taxon-name-part-type="genus" reg="Apiospora">Apiospora</tp:taxon-name-part></tp:taxon-name></italic> based on combined <abbrev xmlns:xlink="http://www.w3.org/1999/xlink" xlink:title="intervening 5.8S subuni" id="ABBRID0EY3DI" xlink:type="simple">ITS</abbrev>, <abbrev xmlns:xlink="http://www.w3.org/1999/xlink" xlink:title="large subunit nrDNA subunit" id="ABBRID0E33DI" xlink:type="simple">LSU</abbrev>, <italic><abbrev xmlns:xlink="http://www.w3.org/1999/xlink" xlink:title="translation elongation factor 1-alpha gene" id="ABBRID0EB4DI" xlink:type="simple">tef1</abbrev></italic> and <italic><abbrev xmlns:xlink="http://www.w3.org/1999/xlink" xlink:title="beta-tubulin gene" id="ABBRID0EG4DI" xlink:type="simple">tub2</abbrev></italic> genes. <abbrev xmlns:xlink="http://www.w3.org/1999/xlink" xlink:title="Maximum likelihood" id="ABBRID0EK4DI" xlink:type="simple">ML</abbrev> bootstrap support values (<abbrev xmlns:xlink="http://www.w3.org/1999/xlink" xlink:title="ML bootstrap support values" id="ABBRID0EO4DI" xlink:type="simple">MLBS</abbrev> ≥ 50%) and Bayesian posterior probability (<abbrev xmlns:xlink="http://www.w3.org/1999/xlink" xlink:title="Bayesian posterior probability" id="ABBRID0ES4DI" xlink:type="simple">BYPP</abbrev> ≥ 0.90) are shown as first and second position above nodes, respectively. Strains from this study are shown in red, ex-type or ex-epitype cultures are indicated in bold face. Some branches were shortened according to the indicated mulipliers.</p></caption><graphic xmlns:xlink="http://www.w3.org/1999/xlink" xlink:href="mycokeys-95-027-g001.jpg" position="float" orientation="portrait" xlink:type="simple" id="oo_802247.jpg"><uri content-type="original_file" xlink:type="simple">https://binary.pensoft.net/fig/802247</uri></graphic></fig></tp:treatment-sec><ref-list><ref id="B42"><mixed-citation xmlns:xlink="http://www.w3.org/1999/xlink" xlink:type="simple"><person-group><name name-style="western"><surname>Wang</surname><given-names>M</given-names></name><name name-style="western"><surname>Tan</surname><given-names>XM</given-names></name><name name-style="western"><surname>Liu</surname><given-names>F</given-names></name><name name-style="western"><surname>Cai</surname><given-names>L</given-names></name></person-group> (<year>2018</year>) <article-title>Eight new <italic><tp:taxon-name><tp:taxon-name-part taxon-name-part-type="genus">Arthrinium</tp:taxon-name-part></tp:taxon-name></italic> species from China.</article-title><source>MycoKeys</source><volume>1</volume>: <fpage>1</fpage>–<lpage>24</lpage>. <ext-link xlink:href="10.3897/mycokeys.39.27014" ext-link-type="doi" xlink:type="simple">https://doi.org/10.3897/mycokeys.39.27014</ext-link></mixed-citation></ref><ref id="B9"><mixed-citation xmlns:xlink="http://www.w3.org/1999/xlink" xlink:type="simple"><person-group><name name-style="western"><surname>Feng</surname><given-names>Y</given-names></name><name name-style="western"><surname>Liu</surname><given-names>JK</given-names></name><name name-style="western"><surname>Lin</surname><given-names>CG</given-names></name><name name-style="western"><surname>Chen</surname><given-names>YY</given-names></name><name name-style="western"><surname>Xiang</surname><given-names>MM</given-names></name><name name-style="western"><surname>Liu</surname><given-names>ZY</given-names></name></person-group> (<year>2021</year>) Additions to the Genus <italic><tp:taxon-name><tp:taxon-name-part taxon-name-part-type="genus">Arthrinium</tp:taxon-name-part></tp:taxon-name></italic> (<tp:taxon-name><tp:taxon-name-part taxon-name-part-type="family">Apiosporaceae</tp:taxon-name-part></tp:taxon-name>) From Bamboos in China. Frontiers in Microbiology 12: e661281. <ext-link xlink:href="10.3389/fmicb.2021.661281" ext-link-type="doi" xlink:type="simple">https://doi.org/10.3389/fmicb.2021.661281</ext-link></mixed-citation></ref><ref id="B30"><mixed-citation xmlns:xlink="http://www.w3.org/1999/xlink" xlink:type="simple"><person-group><name name-style="western"><surname>Pintos</surname><given-names>Á</given-names></name><name name-style="western"><surname>Alvarado</surname><given-names>P</given-names></name></person-group> (<year>2021</year>) <article-title>Phylogenetic delimitation of <italic><tp:taxon-name><tp:taxon-name-part taxon-name-part-type="genus">Apiospora</tp:taxon-name-part></tp:taxon-name></italic> and <italic><tp:taxon-name><tp:taxon-name-part taxon-name-part-type="genus">Arthrinium</tp:taxon-name-part></tp:taxon-name></italic>.</article-title><source>Fungal Systematics and Evolution</source><volume>7</volume>(<issue>1</issue>): <fpage>197</fpage>–<lpage>221</lpage>. <ext-link xlink:href="10.3114/fuse.2021.07.10" ext-link-type="doi" xlink:type="simple">https://doi.org/10.3114/fuse.2021.07.10</ext-link></mixed-citation></ref><ref id="B40"><mixed-citation xmlns:xlink="http://www.w3.org/1999/xlink" xlink:type="simple"><person-group><name name-style="western"><surname>Tian</surname><given-names>X</given-names></name><name name-style="western"><surname>Karunarathna</surname><given-names>SC</given-names></name><name name-style="western"><surname>Mapook</surname><given-names>A</given-names></name><name name-style="western"><surname>Promputtha</surname><given-names>I</given-names></name><name name-style="western"><surname>Xu</surname><given-names>J</given-names></name><name name-style="western"><surname>Bao</surname><given-names>D</given-names></name><name name-style="western"><surname>Tibpromma</surname><given-names>S</given-names></name></person-group> (<year>2021</year>) One new species and two new host records of <italic><tp:taxon-name><tp:taxon-name-part taxon-name-part-type="genus">Apiospora</tp:taxon-name-part></tp:taxon-name></italic> from bamboo and maize in northern Thailand with thirteen new combinations. Life 11(10): e1071. <ext-link xlink:href="10.3390/life11101071" ext-link-type="doi" xlink:type="simple">https://doi.org/10.3390/life11101071</ext-link></mixed-citation></ref></ref-list></tp:taxon-treatment>
