# Supplementary material for: ﻿Morphological and phylogenetic analyses reveal two new species and a new record of Apiospora (Amphisphaeriales, Apiosporaceae) in China
Source: MycoKeys. 2023 Jan 27;95:27–45. doi: 10.3897/mycokeys.95.96400 (PMC10210596; doi:10.3897/mycokeys.95.96400)
Supplement: XML Treatment for Apiospora hainanensis [file mycokeys.95.96400-treatment2.xml]

<!DOCTYPE tp:taxon-treatment
  PUBLIC "-//TaxonX//DTD Taxonomic Treatment Publishing DTD v0 20100105//EN" "tax-treatment-NSO.dtd">
<tp:taxon-treatment xmlns:tp="http://www.plazi.org/taxpub"><tp:treatment-meta><kwd-group><label>Taxon classification</label><kwd>
                <named-content content-type="kingdom">Fungi</named-content>
              </kwd><kwd>
                <named-content content-type="order">Xylariales</named-content>
              </kwd><kwd>
                <named-content content-type="family">Apiosporaceae</named-content>
              </kwd></kwd-group><mixed-citation publication-type="journal"><person-group><name><surname>Liu</surname><given-names>Rongyu</given-names></name><name><surname>Li</surname><given-names>Duhua</given-names></name><name><surname>Zhang</surname><given-names>Zhaoxue</given-names></name><name><surname>Liu</surname><given-names>Shubin</given-names></name><name><surname>Liu</surname><given-names>Xinye</given-names></name><name><surname>Wang</surname><given-names>Yixin</given-names></name><name><surname>Zhao</surname><given-names>Heng</given-names></name><name><surname>Liu</surname><given-names>Xiaoyong</given-names></name><name><surname>Zhang</surname><given-names>Xiuguo</given-names></name><name><surname>Xia</surname><given-names>Jiwen</given-names></name><name><surname>Wang</surname><given-names>Yujiao</given-names></name></person-group><article-title>﻿Morphological and phylogenetic analyses reveal two new species and a new record of <italic><tp:taxon-name><tp:taxon-name-part taxon-name-part-type="genus" reg="Apiospora">Apiospora</tp:taxon-name-part></tp:taxon-name></italic> (<tp:taxon-name><tp:taxon-name-part taxon-name-part-type="order">Amphisphaeriales</tp:taxon-name-part></tp:taxon-name>, <tp:taxon-name><tp:taxon-name-part taxon-name-part-type="family">Apiosporaceae</tp:taxon-name-part></tp:taxon-name>) in China</article-title><source>MycoKeys</source><day>27</day><month>01</month><year>2023</year><volume>95</volume><fpage>27</fpage><lpage>45</lpage><pub-id pub-id-type="doi">10.3897/mycokeys.95.96400</pub-id></mixed-citation></tp:treatment-meta><tp:nomenclature><label>﻿</label><tp:taxon-name>
              <object-id xmlns:xlink="http://www.w3.org/1999/xlink" content-type="arpha" xlink:type="simple">2233F929-A028-533A-BAB6-8B6EFC960F1F</object-id>
              <tp:taxon-name-part taxon-name-part-type="genus" reg="Apiospora">Apiospora</tp:taxon-name-part>
              <tp:taxon-name-part taxon-name-part-type="species" reg="hainanensis">hainanensis</tp:taxon-name-part>
              <object-id xmlns:xlink="http://www.w3.org/1999/xlink" content-type="mycobank" xlink:type="simple">846066</object-id>
            </tp:taxon-name><tp:taxon-authority>R.Y. Liu, J.W. Xia &amp; X.G. Zhang</tp:taxon-authority><tp:taxon-status xmlns:xlink="http://www.w3.org/1999/xlink" xlink:type="simple">sp. nov.</tp:taxon-status><xref ref-type="fig" rid="F3">Fig. 3</xref></tp:nomenclature><tp:treatment-sec sec-type="etymology" id="SECID0EYKAK"><title>Etymology.</title><p>Named after Hainan Province (China) where the type was collected.</p></tp:treatment-sec><tp:treatment-sec sec-type="material" id="SECID0E4KAK"><title>Type.</title><p>China, Hainan Province: Diaoluoshan National Nature Reserve, on diseased leaves of bamboo, 23 June 2021, R.Y. Liu, holotype <named-content xmlns:xlink="http://www.w3.org/1999/xlink" content-type="dwc:institutional_code" xlink:title="Herbarium of the Department of Plant Pathology, Shandong Agricultural University" xlink:href="http://grbio.org/institution/shandong-agricultural-university" xlink:type="simple">HSAUP</named-content> 1681, ex-type living culture <named-content xmlns:xlink="http://www.w3.org/1999/xlink" content-type="dwc:institutional_code" xlink:title="Shandong Agricultural University Culture Collection" xlink:href="http://grbio.org/institution/shandong-agricultural-university" xlink:type="simple">SAUCC</named-content> 1681.</p></tp:treatment-sec><tp:treatment-sec sec-type="description" id="SECID0ETLAK"><title>Description.</title><p><bold><italic>Asexual morph</italic></bold>: On <abbrev xmlns:xlink="http://www.w3.org/1999/xlink" xlink:title="water agar" id="ABBRID0E5LAK" xlink:type="simple">WA</abbrev>, hyphae 1.2–3.4 μm diam., hyaline, branched, septate. Conidiophores cylindrical, septate, verrucose, flexuous, sometimes reduced to conidiogenous cells. Conidiogenous cells globose to subglobose, erect, blastic, aggregated in clusters on hyphae, hyaline to pale brown, smooth, branched, 6.4–8.8 × 5.2–7.1 μm, mean ± SD: 7.9 ± 1.1 × 6.1 ± 0.9 μm (n = 40). Conidia globose, subglobose to lenticular, with a longitudinal germ slit, occasionally elongated to ellipsoidal, brown to dark brown, smooth to finely roughened, 5.5–8.5 × 5.0–7.5 μm, mean ± SD: 6.8 ± 0.9 × 6.7 ± 0.7 μm, L/W = 1.0–1.1 (n = 40). <bold><italic>Sexual morph</italic></bold>: Undetermined.</p></tp:treatment-sec><tp:treatment-sec sec-type="description" id="SECID0EFMAK"><title>Culture characteristics.</title><p>Colonies on <abbrev xmlns:xlink="http://www.w3.org/1999/xlink" xlink:title="potato dextrose agar" id="ABBRID0ELMAK" xlink:type="simple">PDA</abbrev> flat with entire margin, aerial mycelium white to grey, floccose cottony; reverse white to pale honey colored. <abbrev xmlns:xlink="http://www.w3.org/1999/xlink" xlink:title="potato dextrose agar" id="ABBRID0EPMAK" xlink:type="simple">PDA</abbrev> attaining 77.5–85.5 mm in diameter after 7 days at 25 °C, growth rate 10.5–12.5 mm/day.</p><fig id="F3" position="float" orientation="portrait"><object-id xmlns:xlink="http://www.w3.org/1999/xlink" content-type="doi" xlink:type="simple">10.3897/mycokeys.95.96400.figure3</object-id><object-id xmlns:xlink="http://www.w3.org/1999/xlink" content-type="arpha" xlink:type="simple">599758F1-1BF6-57BA-8214-CE4374BCBCC4</object-id><label>Figure 3.</label><caption><p><italic><tp:taxon-name><tp:taxon-name-part taxon-name-part-type="genus" reg="Apiospora">Apiospora</tp:taxon-name-part><tp:taxon-name-part taxon-name-part-type="species" reg="hainanensis">hainanensis</tp:taxon-name-part></tp:taxon-name></italic> (<named-content xmlns:xlink="http://www.w3.org/1999/xlink" content-type="dwc:institutional_code" xlink:title="Shandong Agricultural University Culture Collection" xlink:href="http://grbio.org/institution/shandong-agricultural-university" xlink:type="simple">SAUCC</named-content> 1681, ex-holotype culture) <bold>a</bold> leaf of host plant <bold>b, c</bold> surface (<bold>b</bold>) and reverse (<bold>c</bold>) sides of colony after incubation for 7 days on <abbrev xmlns:xlink="http://www.w3.org/1999/xlink" xlink:title="potato dextrose agar" id="ABBRID0EWNAK" xlink:type="simple">PDA</abbrev><bold>d</bold> conidiomata formed in culture <bold>e, f</bold> conidiogenous cells and conidia <bold>g, h</bold> conidia. Scale bars: 10 μm (<bold>e–h</bold>).</p></caption><graphic xmlns:xlink="http://www.w3.org/1999/xlink" xlink:href="mycokeys-95-027-g003.jpg" position="float" orientation="portrait" xlink:type="simple" id="oo_802181.jpg"><uri content-type="original_file" xlink:type="simple">https://binary.pensoft.net/fig/802181</uri></graphic></fig></tp:treatment-sec><tp:treatment-sec sec-type="Additional specimen examined" id="SECID0EHOAK"><title>Additional specimen examined.</title><p>China, Hainan Province: Diaoluoshan National Nature Reserve, on diseased leaves of bamboo, 23 June 2021, R.Y. Liu, paratype <named-content xmlns:xlink="http://www.w3.org/1999/xlink" content-type="dwc:institutional_code" xlink:title="Herbarium of the Department of Plant Pathology, Shandong Agricultural University" xlink:href="http://grbio.org/institution/shandong-agricultural-university" xlink:type="simple">HSAUP</named-content> 1682, ex-paratype living culture <named-content xmlns:xlink="http://www.w3.org/1999/xlink" content-type="dwc:institutional_code" xlink:title="Shandong Agricultural University Culture Collection" xlink:href="http://grbio.org/institution/shandong-agricultural-university" xlink:type="simple">SAUCC</named-content> 1682.</p></tp:treatment-sec><tp:treatment-sec sec-type="notes" id="SECID0E4OAK"><title>Notes.</title><p>The two strains (<named-content xmlns:xlink="http://www.w3.org/1999/xlink" content-type="dwc:institutional_code" xlink:title="Shandong Agricultural University Culture Collection" xlink:href="http://grbio.org/institution/shandong-agricultural-university" xlink:type="simple">SAUCC</named-content> 1681 and <named-content xmlns:xlink="http://www.w3.org/1999/xlink" content-type="dwc:institutional_code" xlink:title="Shandong Agricultural University Culture Collection" xlink:href="http://grbio.org/institution/shandong-agricultural-university" xlink:type="simple">SAUCC</named-content> 1682) of <italic><tp:taxon-name><tp:taxon-name-part taxon-name-part-type="genus" reg="Apiospora">A.</tp:taxon-name-part><tp:taxon-name-part taxon-name-part-type="species" reg="hainanensis">hainanensis</tp:taxon-name-part></tp:taxon-name></italic> clustered together with significant support in an isolated branch basal to <italic><tp:taxon-name><tp:taxon-name-part taxon-name-part-type="genus" reg="Arthrinium">A.</tp:taxon-name-part><tp:taxon-name-part taxon-name-part-type="species" reg="sacchari">sacchari</tp:taxon-name-part></tp:taxon-name></italic> and related species of the <tp:taxon-name><tp:taxon-name-part taxon-name-part-type="genus" reg="Arthrinium"/><tp:taxon-name-part taxon-name-part-type="species" reg="phaeospermum">phaeospermum</tp:taxon-name-part></tp:taxon-name> clade (<xref ref-type="bibr" rid="B31">Pintos and Alvarado 2022</xref>; Fig. <xref ref-type="fig" rid="F1">1</xref>). Other species in a more or less similar phylogenetic position include <italic><tp:taxon-name><tp:taxon-name-part taxon-name-part-type="genus" reg="Agarum">A.</tp:taxon-name-part><tp:taxon-name-part taxon-name-part-type="species" reg="septata">septata</tp:taxon-name-part></tp:taxon-name></italic> (Y. Feng &amp; Jian K. Liu) X.G. Tian &amp; Tibpromma, <italic><tp:taxon-name><tp:taxon-name-part taxon-name-part-type="genus" reg="Apiospora">A.</tp:taxon-name-part><tp:taxon-name-part taxon-name-part-type="species" reg="piptatheri">piptatheri</tp:taxon-name-part></tp:taxon-name></italic> (Pintos &amp; P. Alvarado) Pintos &amp; P. Alvarado, <italic><tp:taxon-name><tp:taxon-name-part taxon-name-part-type="genus" reg="Agarum">A.</tp:taxon-name-part><tp:taxon-name-part taxon-name-part-type="species" reg="longistroma">longistroma</tp:taxon-name-part></tp:taxon-name></italic> (D.Q. Dai &amp; K.D. Hyde) Pintos &amp; P. Alvarado, <italic><tp:taxon-name><tp:taxon-name-part taxon-name-part-type="genus" reg="Agarum">A.</tp:taxon-name-part><tp:taxon-name-part taxon-name-part-type="species" reg="pseudospegazzinii">pseudospegazzinii</tp:taxon-name-part></tp:taxon-name></italic> (Crous) Pintos &amp; Alvarado and <italic><tp:taxon-name><tp:taxon-name-part taxon-name-part-type="genus" reg="Agarum">A.</tp:taxon-name-part><tp:taxon-name-part taxon-name-part-type="species" reg="fermenti">fermenti</tp:taxon-name-part></tp:taxon-name></italic> (S.L. Kwon, S. Jang &amp; J.J. Kim) S.L. Kwon &amp; J.J. Kim. Morphologically, it differs from <italic><tp:taxon-name><tp:taxon-name-part taxon-name-part-type="genus" reg="Agarum">A.</tp:taxon-name-part><tp:taxon-name-part taxon-name-part-type="species" reg="septata">septata</tp:taxon-name-part></tp:taxon-name></italic>, <italic><tp:taxon-name><tp:taxon-name-part taxon-name-part-type="genus" reg="Apiospora">A.</tp:taxon-name-part><tp:taxon-name-part taxon-name-part-type="species" reg="piptatheri">piptatheri</tp:taxon-name-part></tp:taxon-name></italic>, <italic><tp:taxon-name><tp:taxon-name-part taxon-name-part-type="genus" reg="Agarum">A.</tp:taxon-name-part><tp:taxon-name-part taxon-name-part-type="species" reg="longistroma">longistroma</tp:taxon-name-part></tp:taxon-name></italic>, <italic><tp:taxon-name><tp:taxon-name-part taxon-name-part-type="genus" reg="Agarum">A.</tp:taxon-name-part><tp:taxon-name-part taxon-name-part-type="species" reg="pseudospegazzinii">pseudospegazzinii</tp:taxon-name-part></tp:taxon-name></italic> and <italic><tp:taxon-name><tp:taxon-name-part taxon-name-part-type="genus" reg="Agarum">A.</tp:taxon-name-part><tp:taxon-name-part taxon-name-part-type="species" reg="fermenti">fermenti</tp:taxon-name-part></tp:taxon-name></italic> in its conidia (globose, subglobose to lenticular, 5.5–8.5 × 5.0–7.5 μm in <italic><tp:taxon-name><tp:taxon-name-part taxon-name-part-type="genus" reg="Apiospora">A.</tp:taxon-name-part><tp:taxon-name-part taxon-name-part-type="species" reg="hainanensis">hainanensis</tp:taxon-name-part></tp:taxon-name></italic> vs. surface view globose to ellipsoid, 8–13 μm long and side view lenticular, 8–14 μm long in <italic><tp:taxon-name><tp:taxon-name-part taxon-name-part-type="genus" reg="Agarum">A.</tp:taxon-name-part><tp:taxon-name-part taxon-name-part-type="species" reg="septata">septata</tp:taxon-name-part></tp:taxon-name></italic>, globose to ellipsoidal, 6–8 × 3–5 μm in <italic><tp:taxon-name><tp:taxon-name-part taxon-name-part-type="genus" reg="Apiospora">A.</tp:taxon-name-part><tp:taxon-name-part taxon-name-part-type="species" reg="piptatheri">piptatheri</tp:taxon-name-part></tp:taxon-name></italic>, asexual morph undetermined in <italic><tp:taxon-name><tp:taxon-name-part taxon-name-part-type="genus" reg="Agarum">A.</tp:taxon-name-part><tp:taxon-name-part taxon-name-part-type="species" reg="longistroma">longistroma</tp:taxon-name-part></tp:taxon-name></italic>, surface view globose, 7–9 μm diam. and side view lenticular, 5–6 μm diam. in <italic><tp:taxon-name><tp:taxon-name-part taxon-name-part-type="genus" reg="Agarum">A.</tp:taxon-name-part><tp:taxon-name-part taxon-name-part-type="species" reg="pseudospegazzinii">pseudospegazzinii</tp:taxon-name-part></tp:taxon-name></italic>, surface view globose to elongate ellipsoid, 7.5–9 × 7–9 μm and side view lenticular, 6–7 μm diam. in <italic><tp:taxon-name><tp:taxon-name-part taxon-name-part-type="genus" reg="Agarum">A.</tp:taxon-name-part><tp:taxon-name-part taxon-name-part-type="species" reg="fermenti">fermenti</tp:taxon-name-part></tp:taxon-name></italic>; <xref ref-type="bibr" rid="B5">Crous and Groenewald 2013</xref>; <xref ref-type="bibr" rid="B7">Dai et al. 2016</xref>; <xref ref-type="bibr" rid="B32">Pintos et al. 2019</xref>; <xref ref-type="bibr" rid="B9">Feng et al. 2021</xref>; <xref ref-type="bibr" rid="B22">Kwon et al. 2021</xref>, <xref ref-type="bibr" rid="B23">2022</xref>; <xref ref-type="bibr" rid="B30">Pintos and Alvarado 2021</xref>; <xref ref-type="bibr" rid="B40">Tian et al. 2021</xref>).</p></tp:treatment-sec><tp:treatment-sec><!--Section generated to contain objects referenced in tp:taxon-treatment.--><fig id="F1" position="float" orientation="portrait"><object-id xmlns:xlink="http://www.w3.org/1999/xlink" content-type="doi" xlink:type="simple">10.3897/mycokeys.95.96400.figure1</object-id><object-id xmlns:xlink="http://www.w3.org/1999/xlink" content-type="arpha" xlink:type="simple">185AC5DB-0E79-5E32-912C-F9EF1637DBAC</object-id><label>Figure 1.</label><caption><p>Phylogram of <italic><tp:taxon-name><tp:taxon-name-part taxon-name-part-type="genus" reg="Apiospora">Apiospora</tp:taxon-name-part></tp:taxon-name></italic> based on combined <abbrev xmlns:xlink="http://www.w3.org/1999/xlink" xlink:title="intervening 5.8S subuni" id="ABBRID0EY3DI" xlink:type="simple">ITS</abbrev>, <abbrev xmlns:xlink="http://www.w3.org/1999/xlink" xlink:title="large subunit nrDNA subunit" id="ABBRID0E33DI" xlink:type="simple">LSU</abbrev>, <italic><abbrev xmlns:xlink="http://www.w3.org/1999/xlink" xlink:title="translation elongation factor 1-alpha gene" id="ABBRID0EB4DI" xlink:type="simple">tef1</abbrev></italic> and <italic><abbrev xmlns:xlink="http://www.w3.org/1999/xlink" xlink:title="beta-tubulin gene" id="ABBRID0EG4DI" xlink:type="simple">tub2</abbrev></italic> genes. <abbrev xmlns:xlink="http://www.w3.org/1999/xlink" xlink:title="Maximum likelihood" id="ABBRID0EK4DI" xlink:type="simple">ML</abbrev> bootstrap support values (<abbrev xmlns:xlink="http://www.w3.org/1999/xlink" xlink:title="ML bootstrap support values" id="ABBRID0EO4DI" xlink:type="simple">MLBS</abbrev> ≥ 50%) and Bayesian posterior probability (<abbrev xmlns:xlink="http://www.w3.org/1999/xlink" xlink:title="Bayesian posterior probability" id="ABBRID0ES4DI" xlink:type="simple">BYPP</abbrev> ≥ 0.90) are shown as first and second position above nodes, respectively. Strains from this study are shown in red, ex-type or ex-epitype cultures are indicated in bold face. Some branches were shortened according to the indicated mulipliers.</p></caption><graphic xmlns:xlink="http://www.w3.org/1999/xlink" xlink:href="mycokeys-95-027-g001.jpg" position="float" orientation="portrait" xlink:type="simple" id="oo_802247.jpg"><uri content-type="original_file" xlink:type="simple">https://binary.pensoft.net/fig/802247</uri></graphic></fig></tp:treatment-sec><ref-list><ref id="B31"><mixed-citation xmlns:xlink="http://www.w3.org/1999/xlink" xlink:type="simple"><person-group><name name-style="western"><surname>Pintos</surname><given-names>Á</given-names></name><name name-style="western"><surname>Alvarado</surname><given-names>P</given-names></name></person-group> (<year>2022</year>) <article-title>New studies on <italic><tp:taxon-name><tp:taxon-name-part taxon-name-part-type="genus">Apiospora</tp:taxon-name-part></tp:taxon-name></italic> (<tp:taxon-name><tp:taxon-name-part taxon-name-part-type="order">Amphisphaeriales</tp:taxon-name-part></tp:taxon-name>, <tp:taxon-name><tp:taxon-name-part taxon-name-part-type="family">Apiosporaceae</tp:taxon-name-part></tp:taxon-name>): Epitypification of <italic><tp:taxon-name><tp:taxon-name-part taxon-name-part-type="genus">Sphaeria</tp:taxon-name-part><tp:taxon-name-part taxon-name-part-type="species">apiospora</tp:taxon-name-part></tp:taxon-name></italic>, proposal of <italic><tp:taxon-name><tp:taxon-name-part taxon-name-part-type="genus">Ap.</tp:taxon-name-part><tp:taxon-name-part taxon-name-part-type="species">marianiae</tp:taxon-name-part></tp:taxon-name></italic> sp. nov. and description of the asexual morph of <italic><tp:taxon-name><tp:taxon-name-part taxon-name-part-type="genus">Ap.</tp:taxon-name-part><tp:taxon-name-part taxon-name-part-type="species">sichuanensis</tp:taxon-name-part></tp:taxon-name></italic>.</article-title><source>MycoKeys</source><volume>92</volume>: <fpage>63</fpage>–<lpage>78</lpage>. <ext-link xlink:href="10.3897/mycokeys.92.87593" ext-link-type="doi" xlink:type="simple">https://doi.org/10.3897/mycokeys.92.87593</ext-link></mixed-citation></ref><ref id="B5"><mixed-citation xmlns:xlink="http://www.w3.org/1999/xlink" xlink:type="simple"><person-group><name name-style="western"><surname>Crous</surname><given-names>PW</given-names></name><name name-style="western"><surname>Groenewald</surname><given-names>JZ</given-names></name></person-group> (<year>2013</year>) <article-title>A phylogenetic re-evaluation of <italic><tp:taxon-name><tp:taxon-name-part taxon-name-part-type="genus">Arthrinium</tp:taxon-name-part></tp:taxon-name></italic>.</article-title><source>IMA Fungus</source><volume>4</volume>(<issue>1</issue>): <fpage>133</fpage>–<lpage>154</lpage>. <ext-link xlink:href="10.5598/imafungus.2013.04.01.13" ext-link-type="doi" xlink:type="simple">https://doi.org/10.5598/imafungus.2013.04.01.13</ext-link></mixed-citation></ref><ref id="B7"><mixed-citation xmlns:xlink="http://www.w3.org/1999/xlink" xlink:type="simple"><person-group><name name-style="western"><surname>Dai</surname><given-names>DQ</given-names></name><name name-style="western"><surname>Jiang</surname><given-names>HB</given-names></name><name name-style="western"><surname>Tang</surname><given-names>LZ</given-names></name><name name-style="western"><surname>Bhat</surname><given-names>DJ</given-names></name></person-group> (<year>2016</year>) <article-title>Two new species of <italic><tp:taxon-name><tp:taxon-name-part taxon-name-part-type="genus">Arthrinium</tp:taxon-name-part></tp:taxon-name></italic> (<tp:taxon-name><tp:taxon-name-part taxon-name-part-type="family">Apiosporaceae</tp:taxon-name-part></tp:taxon-name>, <tp:taxon-name><tp:taxon-name-part taxon-name-part-type="order">Xylariales</tp:taxon-name-part></tp:taxon-name>) associated with bamboo from Yunnan, China.</article-title><source>Mycosphere</source><volume>7</volume>(<issue>9</issue>): <fpage>1332</fpage>–<lpage>1345</lpage>. <ext-link xlink:href="10.5943/mycosphere/7/9/7" ext-link-type="doi" xlink:type="simple">https://doi.org/10.5943/mycosphere/7/9/7</ext-link></mixed-citation></ref><ref id="B32"><mixed-citation xmlns:xlink="http://www.w3.org/1999/xlink" xlink:type="simple"><person-group><name name-style="western"><surname>Pintos</surname><given-names>Á</given-names></name><name name-style="western"><surname>Alvarado</surname><given-names>P</given-names></name><name name-style="western"><surname>Planas</surname><given-names>J</given-names></name><name name-style="western"><surname>Jarling</surname><given-names>R</given-names></name></person-group> (<year>2019</year>) <article-title>Six new species of <italic><tp:taxon-name><tp:taxon-name-part taxon-name-part-type="genus">Arthrinium</tp:taxon-name-part></tp:taxon-name></italic> from Europe and notes about <italic><tp:taxon-name><tp:taxon-name-part taxon-name-part-type="genus">A.</tp:taxon-name-part><tp:taxon-name-part taxon-name-part-type="species">caricicola</tp:taxon-name-part></tp:taxon-name></italic> and other species found in <italic><tp:taxon-name><tp:taxon-name-part taxon-name-part-type="genus">Carex</tp:taxon-name-part></tp:taxon-name></italic> spp. hosts.</article-title><source>MycoKeys</source><volume>49</volume>: <fpage>15</fpage>–<lpage>48</lpage>. <ext-link xlink:href="10.3897/mycokeys.49.32115" ext-link-type="doi" xlink:type="simple">https://doi.org/10.3897/mycokeys.49.32115</ext-link></mixed-citation></ref><ref id="B9"><mixed-citation xmlns:xlink="http://www.w3.org/1999/xlink" xlink:type="simple"><person-group><name name-style="western"><surname>Feng</surname><given-names>Y</given-names></name><name name-style="western"><surname>Liu</surname><given-names>JK</given-names></name><name name-style="western"><surname>Lin</surname><given-names>CG</given-names></name><name name-style="western"><surname>Chen</surname><given-names>YY</given-names></name><name name-style="western"><surname>Xiang</surname><given-names>MM</given-names></name><name name-style="western"><surname>Liu</surname><given-names>ZY</given-names></name></person-group> (<year>2021</year>) Additions to the Genus <italic><tp:taxon-name><tp:taxon-name-part taxon-name-part-type="genus">Arthrinium</tp:taxon-name-part></tp:taxon-name></italic> (<tp:taxon-name><tp:taxon-name-part taxon-name-part-type="family">Apiosporaceae</tp:taxon-name-part></tp:taxon-name>) From Bamboos in China. Frontiers in Microbiology 12: e661281. <ext-link xlink:href="10.3389/fmicb.2021.661281" ext-link-type="doi" xlink:type="simple">https://doi.org/10.3389/fmicb.2021.661281</ext-link></mixed-citation></ref><ref id="B22"><mixed-citation xmlns:xlink="http://www.w3.org/1999/xlink" xlink:type="simple"><person-group><name name-style="western"><surname>Kwon</surname><given-names>SL</given-names></name><name name-style="western"><surname>Park</surname><given-names>MS</given-names></name><name name-style="western"><surname>Jang</surname><given-names>S</given-names></name><name name-style="western"><surname>Lee</surname><given-names>YM</given-names></name><name name-style="western"><surname>Heo</surname><given-names>YM</given-names></name><name name-style="western"><surname>Hong</surname><given-names>JH</given-names></name><name name-style="western"><surname>Lee</surname><given-names>H</given-names></name><name name-style="western"><surname>Jang</surname><given-names>Y</given-names></name><name name-style="western"><surname>Park</surname><given-names>JH</given-names></name><name name-style="western"><surname>Kim</surname><given-names>C</given-names></name><name name-style="western"><surname>Kim</surname><given-names>GH</given-names></name><name name-style="western"><surname>Lim</surname><given-names>YW</given-names></name><name name-style="western"><surname>Kim</surname><given-names>JJ</given-names></name></person-group> (<year>2021</year>) <article-title>The genus <italic><tp:taxon-name><tp:taxon-name-part taxon-name-part-type="genus">Arthrinium</tp:taxon-name-part></tp:taxon-name></italic> (<tp:taxon-name><tp:taxon-name-part taxon-name-part-type="phylum">Ascomycota</tp:taxon-name-part></tp:taxon-name>, <tp:taxon-name><tp:taxon-name-part taxon-name-part-type="class">Sordariomycetes</tp:taxon-name-part></tp:taxon-name>, <tp:taxon-name><tp:taxon-name-part taxon-name-part-type="family">Apiosporaceae</tp:taxon-name-part></tp:taxon-name>) from marine habitats from Korea, with eight new species.</article-title><source>IMA Fungus</source><volume>12</volume>(<issue>1</issue>): <fpage>1</fpage>–<lpage>26</lpage>. <ext-link xlink:href="10.1186/s43008-021-00065-z" ext-link-type="doi" xlink:type="simple">https://doi.org/10.1186/s43008-021-00065-z</ext-link></mixed-citation></ref><ref id="B23"><mixed-citation xmlns:xlink="http://www.w3.org/1999/xlink" xlink:type="simple"><person-group><name name-style="western"><surname>Kwon</surname><given-names>SL</given-names></name><name name-style="western"><surname>Cho</surname><given-names>M</given-names></name><name name-style="western"><surname>Lee</surname><given-names>YM</given-names></name><name name-style="western"><surname>Kim</surname><given-names>C</given-names></name><name name-style="western"><surname>Lee</surname><given-names>SM</given-names></name><name name-style="western"><surname>Ahn</surname><given-names>BJ</given-names></name><name name-style="western"><surname>Lee</surname><given-names>H</given-names></name><name name-style="western"><surname>Kim</surname><given-names>JJ</given-names></name></person-group> (<year>2022</year>) <article-title>Two unrecorded <italic><tp:taxon-name><tp:taxon-name-part taxon-name-part-type="genus">Apiospora</tp:taxon-name-part></tp:taxon-name></italic> species isolated from marine substrates in Korea with eight new combinations (<italic><tp:taxon-name><tp:taxon-name-part taxon-name-part-type="genus">A.</tp:taxon-name-part><tp:taxon-name-part taxon-name-part-type="species">piptatheri</tp:taxon-name-part></tp:taxon-name></italic> and <italic><tp:taxon-name><tp:taxon-name-part taxon-name-part-type="genus">A.</tp:taxon-name-part><tp:taxon-name-part taxon-name-part-type="species">rasikravindrae</tp:taxon-name-part></tp:taxon-name></italic>).</article-title><source>Mycobiology</source><volume>50</volume>(<issue>1</issue>): <fpage>46</fpage>–<lpage>54</lpage>. <ext-link xlink:href="10.1080/12298093.2022.2038857" ext-link-type="doi" xlink:type="simple">https://doi.org/10.1080/12298093.2022.2038857</ext-link></mixed-citation></ref><ref id="B30"><mixed-citation xmlns:xlink="http://www.w3.org/1999/xlink" xlink:type="simple"><person-group><name name-style="western"><surname>Pintos</surname><given-names>Á</given-names></name><name name-style="western"><surname>Alvarado</surname><given-names>P</given-names></name></person-group> (<year>2021</year>) <article-title>Phylogenetic delimitation of <italic><tp:taxon-name><tp:taxon-name-part taxon-name-part-type="genus">Apiospora</tp:taxon-name-part></tp:taxon-name></italic> and <italic><tp:taxon-name><tp:taxon-name-part taxon-name-part-type="genus">Arthrinium</tp:taxon-name-part></tp:taxon-name></italic>.</article-title><source>Fungal Systematics and Evolution</source><volume>7</volume>(<issue>1</issue>): <fpage>197</fpage>–<lpage>221</lpage>. <ext-link xlink:href="10.3114/fuse.2021.07.10" ext-link-type="doi" xlink:type="simple">https://doi.org/10.3114/fuse.2021.07.10</ext-link></mixed-citation></ref><ref id="B40"><mixed-citation xmlns:xlink="http://www.w3.org/1999/xlink" xlink:type="simple"><person-group><name name-style="western"><surname>Tian</surname><given-names>X</given-names></name><name name-style="western"><surname>Karunarathna</surname><given-names>SC</given-names></name><name name-style="western"><surname>Mapook</surname><given-names>A</given-names></name><name name-style="western"><surname>Promputtha</surname><given-names>I</given-names></name><name name-style="western"><surname>Xu</surname><given-names>J</given-names></name><name name-style="western"><surname>Bao</surname><given-names>D</given-names></name><name name-style="western"><surname>Tibpromma</surname><given-names>S</given-names></name></person-group> (<year>2021</year>) One new species and two new host records of <italic><tp:taxon-name><tp:taxon-name-part taxon-name-part-type="genus">Apiospora</tp:taxon-name-part></tp:taxon-name></italic> from bamboo and maize in northern Thailand with thirteen new combinations. Life 11(10): e1071. <ext-link xlink:href="10.3390/life11101071" ext-link-type="doi" xlink:type="simple">https://doi.org/10.3390/life11101071</ext-link></mixed-citation></ref></ref-list></tp:taxon-treatment>
