# Supplementary material for: ﻿Morphological and phylogenetic analyses reveal two new species and a new record of Apiospora (Amphisphaeriales, Apiosporaceae) in China
Source: MycoKeys. 2023 Jan 27;95:27–45. doi: 10.3897/mycokeys.95.96400 (PMC10210596; doi:10.3897/mycokeys.95.96400)
Supplement: XML Treatment for Apiospora pseudosinensis [file mycokeys.95.96400-treatment3.xml]

<!DOCTYPE tp:taxon-treatment
  PUBLIC "-//TaxonX//DTD Taxonomic Treatment Publishing DTD v0 20100105//EN" "tax-treatment-NSO.dtd">
<tp:taxon-treatment xmlns:tp="http://www.plazi.org/taxpub"><tp:treatment-meta><kwd-group><label>Taxon classification</label><kwd>
                <named-content content-type="kingdom">Fungi</named-content>
              </kwd><kwd>
                <named-content content-type="order">Xylariales</named-content>
              </kwd><kwd>
                <named-content content-type="family">Apiosporaceae</named-content>
              </kwd></kwd-group><mixed-citation publication-type="journal"><person-group><name><surname>Liu</surname><given-names>Rongyu</given-names></name><name><surname>Li</surname><given-names>Duhua</given-names></name><name><surname>Zhang</surname><given-names>Zhaoxue</given-names></name><name><surname>Liu</surname><given-names>Shubin</given-names></name><name><surname>Liu</surname><given-names>Xinye</given-names></name><name><surname>Wang</surname><given-names>Yixin</given-names></name><name><surname>Zhao</surname><given-names>Heng</given-names></name><name><surname>Liu</surname><given-names>Xiaoyong</given-names></name><name><surname>Zhang</surname><given-names>Xiuguo</given-names></name><name><surname>Xia</surname><given-names>Jiwen</given-names></name><name><surname>Wang</surname><given-names>Yujiao</given-names></name></person-group><article-title>﻿Morphological and phylogenetic analyses reveal two new species and a new record of <italic><tp:taxon-name><tp:taxon-name-part taxon-name-part-type="genus" reg="Apiospora">Apiospora</tp:taxon-name-part></tp:taxon-name></italic> (<tp:taxon-name><tp:taxon-name-part taxon-name-part-type="order">Amphisphaeriales</tp:taxon-name-part></tp:taxon-name>, <tp:taxon-name><tp:taxon-name-part taxon-name-part-type="family">Apiosporaceae</tp:taxon-name-part></tp:taxon-name>) in China</article-title><source>MycoKeys</source><day>27</day><month>01</month><year>2023</year><volume>95</volume><fpage>27</fpage><lpage>45</lpage><pub-id pub-id-type="doi">10.3897/mycokeys.95.96400</pub-id></mixed-citation></tp:treatment-meta><tp:nomenclature><label>﻿</label><tp:taxon-name>
              <object-id xmlns:xlink="http://www.w3.org/1999/xlink" content-type="arpha" xlink:type="simple">EB540E35-CA14-55C4-9F0F-D560117D8486</object-id>
              <tp:taxon-name-part taxon-name-part-type="genus" reg="Apiospora">Apiospora</tp:taxon-name-part>
              <tp:taxon-name-part taxon-name-part-type="species" reg="pseudosinensis">pseudosinensis</tp:taxon-name-part>
            </tp:taxon-name><tp:taxon-authority>(Crous) Pintos &amp; P. Alvarado, Fungal Systematics and Evolution 7: 207. (2021)</tp:taxon-authority><xref ref-type="fig" rid="F4">Fig. 4</xref><tp:nomenclature-citation-list><tp:nomenclature-citation><tp:taxon-name>
                  <tp:taxon-name-part taxon-name-part-type="genus" reg="Arthrinium"/>
                  <tp:taxon-name-part taxon-name-part-type="species" reg="pseudosinense"/>
                </tp:taxon-name><comment>≡ <tp:taxon-name><tp:taxon-name-part taxon-name-part-type="genus" reg="Arthrinium">Arthrinium</tp:taxon-name-part><tp:taxon-name-part taxon-name-part-type="species" reg="pseudosinense">pseudosinense</tp:taxon-name-part></tp:taxon-name> Crous, in Crous &amp; Groenewald, IMA Fungus 4(1): 148 (2013). </comment></tp:nomenclature-citation></tp:nomenclature-citation-list></tp:nomenclature><tp:treatment-sec sec-type="description" id="SECID0EMZAK"><title>Description.</title><p><bold><italic>Asexual morph</italic></bold>: On <abbrev xmlns:xlink="http://www.w3.org/1999/xlink" xlink:title="water agar" id="ABBRID0EXZAK" xlink:type="simple">WA</abbrev>, hyphae 1.1–2.9 μm diam., hyaline, branched, septate. Conidiophores cylindrical, septate, verrucose, flexuous, sometimes reduced to conidiogenous cells. Conidiogenous cells globose to subglobose, erect, blastic, aggregated in clusters on hyphae, hyaline to pale brown, smooth, branched, 9.4–11.0 × 6.1–8.8 μm, mean ± SD: 10.4 ± 0.7 × 7.7 ± 1.1 μm (n = 40). Conidia globose, subglobose to lenticular, with a longitudinal germ slit, occasionally elongated to ellipsoidal, brown to dark brown, smooth to finely roughened, 7.5–11.5 × 7.0–9.5 μm, mean ± SD: 10.1 ± 1.3 × 8.3 ± 0.6 μm, L/W = 1.1–1.3 (n = 40). <bold><italic>Sexual morph</italic></bold>: Undetermined.</p></tp:treatment-sec><tp:treatment-sec sec-type="description" id="SECID0E5ZAK"><title>Culture characteristics.</title><p>Colonies on <abbrev xmlns:xlink="http://www.w3.org/1999/xlink" xlink:title="potato dextrose agar" id="ABBRID0EE1AK" xlink:type="simple">PDA</abbrev> flat with irregular margin, aerial mycelium white to pale yellow, floccose cottony; reverse pale yellow to yellow. <abbrev xmlns:xlink="http://www.w3.org/1999/xlink" xlink:title="potato dextrose agar" id="ABBRID0EI1AK" xlink:type="simple">PDA</abbrev> attaining 69.5–78.5 mm in diameter after 7 days at 25 °C, growth rate 9.5–11.5 mm/day.</p><fig id="F4" position="float" orientation="portrait"><object-id xmlns:xlink="http://www.w3.org/1999/xlink" content-type="doi" xlink:type="simple">10.3897/mycokeys.95.96400.figure4</object-id><object-id xmlns:xlink="http://www.w3.org/1999/xlink" content-type="arpha" xlink:type="simple">1C85E41D-B19A-50B3-A722-9962C28E9EBE</object-id><label>Figure 4.</label><caption><p><italic><tp:taxon-name><tp:taxon-name-part taxon-name-part-type="genus" reg="Apiospora">Apiospora</tp:taxon-name-part><tp:taxon-name-part taxon-name-part-type="species" reg="pseudosinensis">pseudosinensis</tp:taxon-name-part></tp:taxon-name></italic> (<named-content xmlns:xlink="http://www.w3.org/1999/xlink" content-type="dwc:institutional_code" xlink:title="Shandong Agricultural University Culture Collection" xlink:href="http://grbio.org/institution/shandong-agricultural-university" xlink:type="simple">SAUCC</named-content> 0221) <bold>a</bold> leaf of host plant <bold>b, c</bold> surface (<bold>b</bold>) and reverse (<bold>c</bold>) sides of colony after incubation for 7 days on <abbrev xmlns:xlink="http://www.w3.org/1999/xlink" xlink:title="potato dextrose agar" id="ABBRID0EP2AK" xlink:type="simple">PDA</abbrev><bold>d</bold> conidiomata formed in culture <bold>e, f</bold> conidiogenous cells and conidia <bold>g, h</bold> conidia. Scale bars: 10 μm (<bold>e–h</bold>).</p></caption><graphic xmlns:xlink="http://www.w3.org/1999/xlink" xlink:href="mycokeys-95-027-g004.jpg" position="float" orientation="portrait" xlink:type="simple" id="oo_802182.jpg"><uri content-type="original_file" xlink:type="simple">https://binary.pensoft.net/fig/802182</uri></graphic></fig></tp:treatment-sec><tp:treatment-sec sec-type="material" id="SECID0EA3AK"><title>Specimens examined.</title><p>China, Shandong Province: Dongying Botanical Garden, on diseased leaves of bamboo, 15 July 2022, R.Y. Liu, <named-content xmlns:xlink="http://www.w3.org/1999/xlink" content-type="dwc:institutional_code" xlink:title="Herbarium of the Department of Plant Pathology, Shandong Agricultural University" xlink:href="http://grbio.org/institution/shandong-agricultural-university" xlink:type="simple">HSAUP</named-content> 0221, living culture <named-content xmlns:xlink="http://www.w3.org/1999/xlink" content-type="dwc:institutional_code" xlink:title="Shandong Agricultural University Culture Collection" xlink:href="http://grbio.org/institution/shandong-agricultural-university" xlink:type="simple">SAUCC</named-content> 0221; China, Hainan Province: Diaoluoshan National Nature Reserve, on diseased leaves of bamboo, 29 June 2021, R.Y. Liu, <named-content xmlns:xlink="http://www.w3.org/1999/xlink" content-type="dwc:institutional_code" xlink:title="Herbarium of the Department of Plant Pathology, Shandong Agricultural University" xlink:href="http://grbio.org/institution/shandong-agricultural-university" xlink:type="simple">HSAUP</named-content> 0022, living culture <named-content xmlns:xlink="http://www.w3.org/1999/xlink" content-type="dwc:institutional_code" xlink:title="Shandong Agricultural University Culture Collection" xlink:href="http://grbio.org/institution/shandong-agricultural-university" xlink:type="simple">SAUCC</named-content> 0022.</p></tp:treatment-sec><tp:treatment-sec sec-type="notes" id="SECID0EG4AK"><title>Notes.</title><p><italic><tp:taxon-name><tp:taxon-name-part taxon-name-part-type="genus" reg="Apiospora">Apiospora</tp:taxon-name-part><tp:taxon-name-part taxon-name-part-type="species" reg="pseudosinensis">pseudosinensis</tp:taxon-name-part></tp:taxon-name></italic> was originally described from bamboo leaves collected in the Utrecht Botanical Garden of the Netherlands (<xref ref-type="bibr" rid="B5">Crous and Groenewald 2013</xref>; <xref ref-type="bibr" rid="B30">Pintos and Alvarado 2021</xref>). In the present study, DNA sequences obtained from two strains (<named-content xmlns:xlink="http://www.w3.org/1999/xlink" content-type="dwc:institutional_code" xlink:title="Shandong Agricultural University Culture Collection" xlink:href="http://grbio.org/institution/shandong-agricultural-university" xlink:type="simple">SAUCC</named-content> 0221 and <named-content xmlns:xlink="http://www.w3.org/1999/xlink" content-type="dwc:institutional_code" xlink:title="Shandong Agricultural University Culture Collection" xlink:href="http://grbio.org/institution/shandong-agricultural-university" xlink:type="simple">SAUCC</named-content> 0222) collected also from bamboo leaves, were not significantly different from those of <italic><tp:taxon-name><tp:taxon-name-part taxon-name-part-type="genus" reg="Apiospora">A.</tp:taxon-name-part><tp:taxon-name-part taxon-name-part-type="species" reg="pseudosinensis">pseudosinensis</tp:taxon-name-part></tp:taxon-name></italic> (Fig. <xref ref-type="fig" rid="F1">1</xref>). Morphologically, our strains were similar to the original description (conidia 8–10 × 7–10 μm diam. in surface view, 7–8 μm diam. in side view). We therefore consider the newly found strains as <italic><tp:taxon-name><tp:taxon-name-part taxon-name-part-type="genus" reg="Apiospora">A.</tp:taxon-name-part><tp:taxon-name-part taxon-name-part-type="species" reg="pseudosinensis">pseudosinensis</tp:taxon-name-part></tp:taxon-name></italic> (<xref ref-type="bibr" rid="B5">Crous and Groenewald 2013</xref>; <xref ref-type="bibr" rid="B30">Pintos and Alvarado 2021</xref>).</p></tp:treatment-sec><tp:treatment-sec><!--Section generated to contain objects referenced in tp:taxon-treatment.--><fig id="F1" position="float" orientation="portrait"><object-id xmlns:xlink="http://www.w3.org/1999/xlink" content-type="doi" xlink:type="simple">10.3897/mycokeys.95.96400.figure1</object-id><object-id xmlns:xlink="http://www.w3.org/1999/xlink" content-type="arpha" xlink:type="simple">185AC5DB-0E79-5E32-912C-F9EF1637DBAC</object-id><label>Figure 1.</label><caption><p>Phylogram of <italic><tp:taxon-name><tp:taxon-name-part taxon-name-part-type="genus" reg="Apiospora">Apiospora</tp:taxon-name-part></tp:taxon-name></italic> based on combined <abbrev xmlns:xlink="http://www.w3.org/1999/xlink" xlink:title="intervening 5.8S subuni" id="ABBRID0EY3DI" xlink:type="simple">ITS</abbrev>, <abbrev xmlns:xlink="http://www.w3.org/1999/xlink" xlink:title="large subunit nrDNA subunit" id="ABBRID0E33DI" xlink:type="simple">LSU</abbrev>, <italic><abbrev xmlns:xlink="http://www.w3.org/1999/xlink" xlink:title="translation elongation factor 1-alpha gene" id="ABBRID0EB4DI" xlink:type="simple">tef1</abbrev></italic> and <italic><abbrev xmlns:xlink="http://www.w3.org/1999/xlink" xlink:title="beta-tubulin gene" id="ABBRID0EG4DI" xlink:type="simple">tub2</abbrev></italic> genes. <abbrev xmlns:xlink="http://www.w3.org/1999/xlink" xlink:title="Maximum likelihood" id="ABBRID0EK4DI" xlink:type="simple">ML</abbrev> bootstrap support values (<abbrev xmlns:xlink="http://www.w3.org/1999/xlink" xlink:title="ML bootstrap support values" id="ABBRID0EO4DI" xlink:type="simple">MLBS</abbrev> ≥ 50%) and Bayesian posterior probability (<abbrev xmlns:xlink="http://www.w3.org/1999/xlink" xlink:title="Bayesian posterior probability" id="ABBRID0ES4DI" xlink:type="simple">BYPP</abbrev> ≥ 0.90) are shown as first and second position above nodes, respectively. Strains from this study are shown in red, ex-type or ex-epitype cultures are indicated in bold face. Some branches were shortened according to the indicated mulipliers.</p></caption><graphic xmlns:xlink="http://www.w3.org/1999/xlink" xlink:href="mycokeys-95-027-g001.jpg" position="float" orientation="portrait" xlink:type="simple" id="oo_802247.jpg"><uri content-type="original_file" xlink:type="simple">https://binary.pensoft.net/fig/802247</uri></graphic></fig></tp:treatment-sec><ref-list><ref id="B5"><mixed-citation xmlns:xlink="http://www.w3.org/1999/xlink" xlink:type="simple"><person-group><name name-style="western"><surname>Crous</surname><given-names>PW</given-names></name><name name-style="western"><surname>Groenewald</surname><given-names>JZ</given-names></name></person-group> (<year>2013</year>) <article-title>A phylogenetic re-evaluation of <italic><tp:taxon-name><tp:taxon-name-part taxon-name-part-type="genus">Arthrinium</tp:taxon-name-part></tp:taxon-name></italic>.</article-title><source>IMA Fungus</source><volume>4</volume>(<issue>1</issue>): <fpage>133</fpage>–<lpage>154</lpage>. <ext-link xlink:href="10.5598/imafungus.2013.04.01.13" ext-link-type="doi" xlink:type="simple">https://doi.org/10.5598/imafungus.2013.04.01.13</ext-link></mixed-citation></ref><ref id="B30"><mixed-citation xmlns:xlink="http://www.w3.org/1999/xlink" xlink:type="simple"><person-group><name name-style="western"><surname>Pintos</surname><given-names>Á</given-names></name><name name-style="western"><surname>Alvarado</surname><given-names>P</given-names></name></person-group> (<year>2021</year>) <article-title>Phylogenetic delimitation of <italic><tp:taxon-name><tp:taxon-name-part taxon-name-part-type="genus">Apiospora</tp:taxon-name-part></tp:taxon-name></italic> and <italic><tp:taxon-name><tp:taxon-name-part taxon-name-part-type="genus">Arthrinium</tp:taxon-name-part></tp:taxon-name></italic>.</article-title><source>Fungal Systematics and Evolution</source><volume>7</volume>(<issue>1</issue>): <fpage>197</fpage>–<lpage>221</lpage>. <ext-link xlink:href="10.3114/fuse.2021.07.10" ext-link-type="doi" xlink:type="simple">https://doi.org/10.3114/fuse.2021.07.10</ext-link></mixed-citation></ref></ref-list></tp:taxon-treatment>
