# Supplementary material for: ﻿Morphological and phylogenetic analyses reveal two new species and a new record of Apiospora (Amphisphaeriales, Apiosporaceae) in China
Source: MycoKeys. 2023 Jan 27;95:27–45. doi: 10.3897/mycokeys.95.96400 (PMC10210596; doi:10.3897/mycokeys.95.96400)
Supplement: Supplementary material 1 — Morphological and phylogenetic analyses reveal two new species and a new record of Apiospora (Amphisphaeriales, Apiosporaceae) in China [file mycokeys-95-027-s001.fas]

>SAUCC_0221
ac-aactcccacaccattt--gtcaactttactcagttat-gcctcggcgtgaactgcg----tac--ggag-gcagagt-------------ggt-----------------------------------------------------------------------------------------------------------gctaccctgtagc------------------------------------gctaccctgtat---------------------------------------------ca-actcccgc-gcagcccgccggtgg-tacact-aaactcttgtttt-attttatattctgagcgtattatttt-aataa-ttaaaactttcaacaacggatctcttggttctggcatcgatgaagaacgcagcgaaatgcgataagtaatgtgaattgcagaattcagtgaatcatcgaatctttgaacgcacattgcgcccatcagtattctggtgggcatgcctgttcgagcgtcatttcaacccttaagcctagcttagtgttgggaatcgactgt--attgtcgttccttaaagacagtggcggagcgatagttgtcctctgagcgtagtaa--atttatttctcgcttctgtaaggctctatt-ctcccgccataaaacccccaatttttgcgagtgaagcgggaacagc-tcaaatttgaaatctggcccttgggtccgagttgtaatttgcagaggatgcttttggtgcggtgccttccgagttccctggaacgggacgccttagagggtgagagccccgtacggttggacaccaagcctatgtaaagctccttcgacgagtcgagtagtttgggaatgctgctcaaaatgggaggtatatttcttctaaagctaaatattggccagagaccgatagcgcacaagtagagtgatcgaaagatgaaaagcactttgaaaagagggttaaatagcacgtgaaattgttgaaagggaaggatttatgaccagactttttctagggggatcatccggtgttctcaccggtgcac-ttcccctagttgaggccagcatcggtttctgtcgagggataaaagctttaggaatgtggctctctccggggagtgttatagccttttgcataataccttgacggggaccgaggttcgcgcatt-gcaaggatgctggcgtaatggttattaatcacccgtcttgaaacacggaccaaggagtcg-aacatttgtgcgagtgtttgggtgttaaaccctcacgcgtaatgaaagtgaacggaggtgagagcctttaggggtgcatcatcgaccgatcctgatgtcttcggatggatttgagtaagagcataactgttcggacccgaaagatggtgaactatgcgtggatagggtgaagccagaggaaactctggtggaggctcgcagcggttctgacgtgcaaatcgatcgtcaaatctgcgcatacaaacacacgtcg-------------tcctccctcttcaccccg-ccttgagacccga--cccctccatctaca--ttttcttc-atcttgga---ggggcaactaaaccc---tgtat------ctccactttaattgacacaacttgacac-ggacct------cacggacc-caa--------ccaagaatt-ccgcaattgg-at-atgc-aacag-cattgctg---acaac---caacaataggaagccgctgagcttggcaa-gggttccttcaagtatgcgtgggttcttgacaagctcaaggccgagcgtgagcgtggtatcaccatcgatattgctctgtggaagttcgagactgaggagtacaatgtcaccgtcattgacgctcccggtcatcgtgatttcatcaagtatccctttaggcaacagatttccagcgagcacggtctcgacagcaatggagtgtaag-tcttg----ccgcctg-ccca------------gtgtcac----ctt-g--------cgtctggctgacagt----------------tcaacttt-atagctacaacggtacctctgagctccagctggagcgcatgagcgtctacttcaacgaggcttcgggcaacaagtatgttccccgtgccgtcctcgtcgatctcgagcccggtaccatggacgccgtccgtgctggtcccttcggacagcttt
>SAUCC_0222
ac-aactcccacaccattt--gtcaactttactcagttat-gcctcggcgtgaactgcg----tac--ggag-gcagagt-------------ggt-----------------------------------------------------------------------------------------------------------gctaccctgtagc------------------------------------gctaccctgtat---------------------------------------------ca-actcccgc-gcagcccgccggtgg-tacact-aaactcttgtttt-attttatattctgagcgtattatttt-aataa-ttaaaactttcaacaacggatctcttggttctggcatcgatgaagaacgcagcgaaatgcgataagtaatgtgaattgcagaattcagtgaatcatcgaatctttgaacgcacattgcgcccatcagtattctggtgggcatgcctgttcgagcgtcatttcaacccttaagcctagcttagtgttgggaatcgactgt--attgtcgttccttaaagacagtggcggagcgatagttgtcctctgagcgtagtaa--atttatttctcgcttctgtaaggctctatt-ctcccgccataaaacccccaatttttgcgagtgaagcgggaacagc-tcaaatttgaaatctggcccttgggtccgagttgtaatttgcagaggatgcttttggtgcggtgccttccgagttccctggaacgggacgccttagagggtgagagccccgtacggttggacaccaagcctatgtaaagctccttcgacgagtcgagtagtttgggaatgctgctcaaaatgggaggtatatttcttctaaagctaaatattggccagagaccgatagcgcacaagtagagtgatcgaaagatgaaaagcactttgaaaagagggttaaatagcacgtgaaattgttgaaagggaaggatttatgaccagactttttctagggggatcatccggtgttctcaccggtgcac-ttcccctagttgaggccagcatcggtttctgtcgagggataaaagctttaggaatgtggctctctccggggagtgttatagccttttgcataataccttgacggggaccgaggttcgcgcatt-gcaaggatgctggcgtaatggttattaatcacccgtcttgaaacacggaccaaggagtcg-aacatttgtgcgagtgtttgggtgttaaaccctcacgcgtaatgaaagtgaacggaggtgagagcctttaggggtgcatcatcgaccgatcctgatgtcttcggatggatttgagtaagagcataactgttcggacccgaaagatggtgaactatgcgtggatagggtgaagccagaggaaactctggtggaggctcgcagcggttctgacgtgcaaatcgatcgtcaaatctgcgcatacaaacacacgtcg-------------tcctccctcttcaccccg-ccttgagacccga--cccctccatctaca--ttttcttc-atcttgga---ggggcaactaaaccc---tgtat------ctccactttaattgacacaacttgacac-ggacct------cacggacc-caa--------ccaagaatt-ccgcaattgg-at-atgc-aacag-cattgctg---acaac---caacaataggaagccgctgagcttggcaa-gggttccttcaagtatgcgtgggttcttgacaagctcaaggccgagcgtgagcgtggtatcaccatcgatattgctctgtggaagttcgagactgaggagtacaatgtcaccgtcattgacgctcccggtcatcgtgatttcatcaagtatccctttaggcaacagatttccagcgagcacggtctcgacagcaatggagtgtaag-tcttg----ccgcctg-ccca------------gtgtcac----ctt-g--------cgtctggctgacagt----------------tcaacttt-atagctacaacggtacctctgagctccagctggagcgcatgagcgtctacttcaacgaggcttcgggcaacaagtatgttccccgtgccgtcctcgtcgatctcgagcccggtaccatggacgccgtccgtgctggtcccttcggacagcttt
>SAUCC_0302
ac-aactcccataccattt--gtaaactttactcagttat-gcctcggcgtgaactgcg----tac--ggagtgtagagt-------------ggtgttac--ccggtagc--------------------ttaccctgtag-------------------------------gttaccctgtag------------------gttaccctgtagc------------------------------------gctaccctgcat---------------------------------------------c--gctcccgc-gcagcccgccggtgg-tacact-aaactcttgtttt-attttatattctgagcgtattatttt-aataa-ttaaaactttcaacaacggatctcttggttctggcatcgatgaagaacgcagcgaaatgcgataagtaatgtgaattgcagaattcagtgaatcatcgaatctttgaacgcacattgcgcccatcagtattctggtgggcatgcctgttcgagcgtcatttcaacccttaagcctagcttagtgttgggaatctactgt--attgtagttccttaaagacagtggcggagcgatagttgtcctctgagcgtagtaa--atttatttctcgcttctgtaaggctctatt-ctcccgccataaaacccccaatttttgcgagtgaagcgggaacagc-tcaaatttgaaatctggcccttgggtccgagttgtaatttgcagaggatgcttttggtgcggtgccttccgagttccctggaacgggacgccttagagggtgagagccccgtacggttggacaccaagcctatgtaaagctccttcgacgagtcgagtagtttgggaatgctgctcaaaatgggaggtatatttcttctaaagctaaatattggccagagaccgatagcgcacaagtagagtgatcgaaagatgaaaagcactttgaaaagagggttaaatagcacgtgaaattgttgaaagggaaggatttatgaccagactttttctggggggatcatccggtgttctcaccggtgcactttcccccagttgaggccagcatcggtttctgtcgagggataaaagctttaggaatgtggctcctctcggggagtgttatagcctgttgcataataccttgacggggaccgaggttcgcgcatt-gcaaggatgctggcgtaatggttattaatcacccgtcttgaaacacggaccaaggagtcg-aacatttgtgcgagtgtttgggtgttaaaccctcacgcgtaatgaaagtgaacggaggtgagagcctttaggggtgcatcatcgaccgatcctgatgtcttcggatggatttgagtaagagcataactgttcggacccgaaagatggtgaactatgcgtggatagggtgaagccagaggaaactctggtggaggctcgcagcggttctgacgtgcaaatcgatcgtcaaatctgcgcatgctggcatacacgt-cgttgttgtc-tccctctcccttcaccccg-ccttgagcctcga--cccctccattggg--attttcttt-atcttgga---ggggcaactcaaccc---tgtgt------ccccactttcact-gcacaaattggcgc-gggccc----cgcacgggcc-caaca-----tcaaaaaagt-cctcaattgg-at-atgc-aacat-cgatactg---acaac---c-ataataggaagccgccgaactcggcaa-gggttctttcaagtatgcctgggttcttgacaagctcaaggccgagcgcgagcgtggtatcaccatcgatattgctctgtggaagttcgagactgaggagtacaatgtcaccgtcattgacgctcccggtcaccgtgatttcatcaagtgtccctttaggcaacagatttccagcgagcacggtctcgacagcaatggagtgtaag-tcttgccttccgcctg-ccca------------acgccac----ctt-g--------cacctggctgacagt----------------tcgacttt-atagctacaacggtacctctgagctccagctggagcgcatgagcgtctacttcaacgaggcttcgggcaacaagtatgttccccgtgccgttctcgtcgatctcgagcccggtaccatggatgccgtccgtgctggtcccttcggacagcttt
>SAUCC_0303
ac-aactcccataccattt--gtaaactttactcagttat-gcctcggcgtgaactgcg----tac--ggagtgtagagt-------------ggtgttac--ccggtagc--------------------ttaccctgtag-------------------------------gttaccctgtag------------------gttaccctgtagc------------------------------------gctaccctgcat---------------------------------------------c--gctcccgc-gcagcccgccggtgg-tacact-aaactcttgtttt-attttatattctgagcgtattatttt-aataa-ttaaaactttcaacaacggatctcttggttctggcatcgatgaagaacgcagcgaaatgcgataagtaatgtgaattgcagaattcagtgaatcatcgaatctttgaacgcacattgcgcccatcagtattctggtgggcatgcctgttcgagcgtcatttcaacccttaagcctagcttagtgttgggaatctactgt--attgtagttccttaaagacagtggcggagcgatagttgtcctctgagcgtagtaa--atttatttctcgcttctgtaaggctctatt-ctcccgccataaaacccccaatttttgcgagtgaagcgggaacagc-tcaaatttgaaatctggcccttgggtccgagttgtaatttgcagaggatgcttttggtgcggtgccttccgagttccctggaacgggacgccttagagggtgagagccccgtacggttggacaccaagcctatgtaaagctccttcgacgagtcgagtagtttgggaatgctgctcaaaatgggaggtatatttcttctaaagctaaatattggccagagaccgatagcgcacaagtagagtgatcgaaagatgaaaagcactttgaaaagagggttaaatagcacgtgaaattgttgaaagggaaggatttatgaccagactttttctggggggatcatccggtgttctcaccggtgcactttcccccagttgaggccagcatcggtttctgtcgagggataaaagctttaggaatgtggctcctctcggggagtgttatagcctgttgcataataccttgacggggaccgaggttcgcgcatt-gcaaggatgctggcgtaatggttattaatcacccgtcttgaaacacggaccaaggagtcg-aacatttgtgcgagtgtttgggtgttaaaccctcacgcgtaatgaaagtgaacggaggtgagagcctttaggggtgcatcatcgaccgatcctgatgtcttcggatggatttgagtaagagcataactgttcggacccgaaagatggtgaactatgcgtggatagggtgaagccagaggaaactctggtggaggctcgcagcggttctgacgtgcaaatcgatcgtcaaatctgcgcatgctggcatacacgt-cgttgttgtc-tccctctcccttcaccccg-ccttgagcctcga--cccctccattggg--attttcttt-atcttgga---ggggcaactcaaccc---tgtgt------ccccactttcact-gcacaaattggcgc-gggccc----cgcacgggcc-caaca-----tcaaaaaagt-cctcaattgg-at-atgc-aacat-cgatactg---acaac---c-ataataggaagccgccgaactcggcaa-gggttctttcaagtatgcctgggttcttgacaagctcaaggccgagcgcgagcgtggtatcaccatcgatattgctctgtggaagttcgagactgaggagtacaatgtcaccgtcattgacgctcccggtcaccgtgatttcatcaagtgtccctttaggcaacagatttccagcgagcacggtctcgacagcaatggagtgtaag-tcttgccttccgcctg-ccca------------acgccac----ctt-g--------cacctggctgacagt----------------tcgacttt-atagctacaacggtacctctgagctccagctggagcgcatgagcgtctacttcaacgaggcttcgggcaacaagtatgttccccgtgccgttctcgtcgatctcgagcccggtaccatggatgccgtccgtgctggtcccttcggacagcttt
>SAUCC_1681
ac-aactcccataccattt--gccaact-ttaccagttat-gcctcggcgtgaactgcgcgcatac--ggag-gcaggtcg------------ggtgttac--cctgtagc--------------------ctaccctgtaggttacc--------------------cggtagctaccctgtag------------------gttaccctgtagc-------------------------------------ttaccctgcac---------------------------------------------c--actcccgc-gcagcccgccggtgg--acact-aaactcttgtttt-attgtatcttctgagcgtattatttt-aataa-ttaaaactttcaacaacggatctcttggttctggcatcgatgaagaacgcagcgaaatgcgataagtaatgtgaattgcagaattcagtgaatcatcgaatctttgaacgcacattgcgcccatcagtattctggtgggcatgcctgttcgagcgtcatttcaacccttaagcctagcttagtgttgggaatctactgt--actgtagttccttaaagacagtggcggagcgatagttgtcctctgagcgtagtaa--atttatttctcgcttctgtaaggctctatc-ctcccgccataaaacccccaatttttgcgagtgaagcgggaacagc-tcaaatttgaaatctggcccttgggtccgagttgtaatttgcagaggatgcttttggtgcggtgccttccgagttccctggaacgggacgccttagagggtgagagccccgtacggttggacaccaagcctatgtaaagctccttcgacgagtcgagtagtttgggaatgctgctcaaaatgggaggtatatttcttctaaagctaaatattggccagagaccgatagcgcacaagtagagtgatcgaaagatgaaaagcactttgaaaagagggttaaatagcacgtgaaattgttgaaagggaaggatttatgaccagactttttctagggggatcatccggtgttctcaccggtgcac-ttcccctagttgaggccagcatcggtttctgtcgggggataaaagcttcaggaatgtggctccctccggggagtgttatagcctgttgcataataccctgacggggaccgaggttcgcgcatt-gcaaggatgctggcgtaatggttattaatcacccgtcttgaaacacggaccaaggagtcg-aacatttgtgcgagtgtttgggtgttaaaccctcacgcgtaatgaaagtgaacggaggtgagagcctttaggggtgcatcatcgaccgatcctgatgtcttcggatggatttgagtaagagcattaatgttcggacccgaaagatggtgaactatgcgtggatagggtgaagccagaggaaactctggtggaggctcgcagcggttctgacgtgcaaatcgatcgtcaaatctgcgcatgctggcatacacgt-tgctgtcgt---tgttctcccttcaccccg-ccttgagacttgacccccctccattgga--atttttctt-atcttgga---ggggcaactcaaccc---tgtgt------ccccactctcact-gcacaaattggtcc-gggcct----cgcacgggcc-cacca-----cccaaaaagt-cctcaattgg-at-atgc-aacat-tgatactg---acaac---caataataggaagccgccgaactcggcaa-gggttctttcaagtatgcctgggttcttgacaagctcaaggccgagcgtgagcgtggtatcaccatcgatattgctctgtggaagttcgagactgaggagtacaacgtcaccgtcattgacgctcccggtcaccgtgatttcatcaagtgtccctttaggcaacagatttccagcgagcacggtctcgacagcaatggagtgtaag-tcttg----ccgcctg-ccca------------ttgtcgc----ctt-a--------catctggctgacagt----------------tctatttt-atagctacaacggtacctctgagctccagctggagcgcatgagcgtctacttcaacgaggcttcgggcaacaagtatgttccccgtgccgttctcgtcgatctcgagcccggtaccatggacgctgtccgtgccggtcccttcggccaacttt
>SAUCC_1682
ac-aactcccataccattt--gccaact-ttaccagttat-gcctcggcgtgaactgcgcgcatac--ggag-gcaggtcg------------ggtgttac--cctgtagc--------------------ctaccctgtaggttacc--------------------cggtagctaccctgtag------------------gttaccctgtagc-------------------------------------ttaccctgcac---------------------------------------------c--actcccgc-gcagcccgccggtgg--acact-aaactcttgtttt-attgtatcttctgagcgtattatttt-aataa-ttaaaactttcaacaacggatctcttggttctggcatcgatgaagaacgcagcgaaatgcgataagtaatgtgaattgcagaattcagtgaatcatcgaatctttgaacgcacattgcgcccatcagtattctggtgggcatgcctgttcgagcgtcatttcaacccttaagcctagcttagtgttgggaatctactgt--actgtagttccttaaagacagtggcggagcgatagttgtcctctgagcgtagtaa--atttatttctcgcttctgtaaggctctatc-ctcccgccataaaacccccaatttttgcgagtgaagcgggaacagc-tcaaatttgaaatctggcccttgggtccgagttgtaatttgcagaggatgcttttggtgcggtgccttccgagttccctggaacgggacgccttagagggtgagagccccgtacggttggacaccaagcctatgtaaagctccttcgacgagtcgagtagtttgggaatgctgctcaaaatgggaggtatatttcttctaaagctaaatattggccagagaccgatagcgcacaagtagagtgatcgaaagatgaaaagcactttgaaaagagggttaaatagcacgtgaaattgttgaaagggaaggatttatgaccagactttttctagggggatcatccggtgttctcaccggtgcac-ttcccctagttgaggccagcatcggtttctgtcgggggataaaagcttcaggaatgtggctccctccggggagtgttatagcctgttgcataataccctgacggggaccgaggttcgcgcatt-gcaaggatgctggcgtaatggttattaatcacccgtcttgaaacacggaccaaggagtcg-aacatttgtgcgagtgtttgggtgttaaaccctcacgcgtaatgaaagtgaacggaggtgagagcctttaggggtgcatcatcgaccgatcctgatgtcttcggatggatttgagtaagagcattaatgttcggacccgaaagatggtgaactatgcgtggatagggtgaagccagaggaaactctggtggaggctcgcagcggttctgacgtgcaaatcgatcgtcaaatctgcgcatgctggcatacacgt-tgctgtcgt---tgttctcccttcaccccg-ccttgagacttgacccccctccattgga--atttttctt-atcttgga---ggggcaactcaaccc---tgtgt------ccccactctcact-gcacaaattggtcc-gggcct----cgcacgggcc-cacca-----cccaaaaagt-cctcaattgg-at-atgc-aacat-tgatactg---acaac---caataataggaagccgccgaactcggcaa-gggttctttcaagtatgcctgggttcttgacaagctcaaggccgagcgtgagcgtggtatcaccatcgatattgctctgtggaagttcgagactgaggagtacaacgtcaccgtcattgacgctcccggtcaccgtgatttcatcaagtgtccctttaggcaacagatttccagcgagcacggtctcgacagcaatggagtgtaag-tcttg----ccgcctg-ccca------------ttgtcgc----ctt-a--------catctggctgacagt----------------tctatttt-atagctacaacggtacctctgagctccagctggagcgcatgagcgtctacttcaacgaggcttcgggcaacaagtatgttccccgtgccgttctcgtcgatctcgagcccggtaccatggacgctgtccgtgccggtcccttcggccaacttt
>Arthrinium_acutiapicum_KUMCC_20_0210
ac-aactcccacaccattt--gccaactttactcagttat-gcctcggcgtaagctccg----tac--gggg-ctgccgggt-----------cgcgctgcgggcgacagc----------------------------------------------------------------taccctgtag------------------cttaccctgtagc------------------------------------gctaccctgtag---------------------------------------------cgttaccctgcggcggcccgccggtgg--aaacg-aaactcttgtttt-attgtatcttctgagcgtcttatttt-aataagttaaaactttcaacaacggatctcttggttctggcatcgatgaagaacgcagcgaaatgcgataagtaatgtgaattgcagaattcagtgaatcatcgaatctttgaacgcacattgcgcccatcagtattctggtgggcatgcctgttcgagcgtcatttcaacccttaagcctagcttagtgttgggaatcgaccgt--agggtcgttccttaaagacagtggcggagcggcagtggtcctctgagcgtagtaa--atttatttctcgcttttgtcaggccctgtc-ctcccgccataaaacccccaatttttgcgagtgaagcgggaacagc-tcaaatttgaaatctggc--ttcggcccgagttgtaatttgtagaggatgcttttggtgcggtgccttctgagttccctggaacgggacgccttagagggtgagagccccgtacagttggacaccaagcctatgtaaagctccttcgacgagtcgagtagtttgggaatgctgctcaaaatgggaggtatatttcttctaaagctaaatactggccagagaccgatagcgcacaagtagagtgatcgaaagatgaaaagcactttgaaaagagggttaaaaagtacgtgaaattgttgaaagggaagcgctcatgaccagacttgtgccctgcggatcatccagccttctggctggtgcac-ttcgcttggttcaggccagcatcggttctctgagggggataaaagcttcagggacgtggctcctcc--gggagcgttataacctgttgcaaaatacccctcgggggaccgaggttcgcgcatc-gcaaggatgctggcgtaatggtcatcagcgacccgtcttgaaacacggaccaaggagtca-agcattagtgcgagtgtttgggtgtaaaacccgcacgcgtaatgaaagtgaacgtaggtgagagcccttcggggcgcatcatcgaccgatcctgatgttctcggatggatttgagtaagagcattaacgcttggacccgaaagatggtgaactatgcttggatagggtgaagccagaggaaactctggtggaggctcgcagcggttctgacgtgcaaatcgatcgtcaaatctgagcatgctggca------t-tgctat----------ccctcttcaccccg-ccttcagagttga--cccctccatttgag-atttttctt-atcctgga---ggggcaacccagccc---tgtgt------ccccactttccct-acacaatttggcgt-ggacct----cgaacgggcc-cagta-----tccaaaaagt-cctcaattggaataatgc-aacat-caattctg---acaac---c-ataataggaagccgccgaactcggcaaggggttccttcaaaggtgcgtgggttcttgacaagctcaaggccgagcgtgagcgtggtatcactatcgatattgctctgtggaccttcgagactgacgactacaatgtcaccgcccttgaccctcccggtcaccgtgatttcatcaagtccccttacaggcaacagatttccagcgagcacggcctcgacagcaatggagtgtaag-tcttg-------cccg-taca------------acgccaccttgctt-g--------cttcctgctgacaga----------------tcccttcg-atagctacaacggtacctctgagctccagttggagcgcatgagcgtttacttcaacgaggcttccggcaacaagtacgttcctcgtgccgtcctcgtcgatctcgagcccggtactatggacgccgtccgtgccggtcctttcggccagcttt
>Arthrinium_agari_KUC21333
cc-aactccca-acccttt--gttaacc-tacccagttat-gcctcggcgtaagctcgg----ttg--gagg--ca-ccc-------------gccgttac--cctgtagc-------------------------------------------------------------agctaccctgtagc----------------agctacccggtagt------------------------------------gacggactgcca------------------------------------------------gatccaaccgcggcccgccggcgg-tacact-aaact-atgtttt-attttatattctgagcgtcttatttt-aataagttaaaactttcaacaacggatctcttggttctggcatcgatgaagaacgcagcgaaatgcgataagtaatgtgaattgcagaattcagtgaatcatcgaatctttgaacgcacattgcgcccatcagtattctggtgggcatgcctgttcgagcgtcatttcaacccttaagcctagcttagtgttgggaatctgctgt--attgcagttccttaaagacagtggcggagcggcggtagtcctctgagcgtagtaa---tttatttctcgcttttgtcaggctctgtc-ctcccgccataaaacccccaat-tttgcgagtgaagcgggaacagcttcaaatttgaaatctggcccttgggtccgagttgtaatttgcagaggatgcttttggtgcggtgccttccgagttccctggaacgggacgccttagagggtgagagccccgtacggttggccaccaagcctgtgtaaagctccttcgacgagtcgagtagtttgggaatgctgctcaaaatgggaggtatatttcttctaaagctaaatactggccagagaccgatagcgcacaagtagagtgatcgaaagatgaaaagcactttgaaaagagggttaaatagcacgtgaaattgttgaaagggaaggatttatgaccagactttttctggggggatcatccggtgttctcaccggtgcac-ttcccccagtagaggccagcatcggtttcggccgggggataaaagcttcgggaatgtggctccttc--gggagtgttatagcccgttgcataataccctggcggggaccgaggttcgcgcatt-gcaaggatgctggcgtaatggttattaatcacccgt------------------------------------------------------------------------------------------------------------------------------------------------------------------------------------------------------------------------------------------------------------------------gctggcacacttt--tgcctt------ctcgccctcttcaccccg-cctcgagggttta--cccctccattgaga--tttttctc-actctgga---ggggcaactaaaccc---tgtgt------ccccactgtcact-gcacaatttcacac-acgccc----cgcacgggcc-aaaca-----tcccggaaatctttcaattga-at-ttgg-aacat-gattgctg---acaac---caataacaggaagccgccgaactcggcaa-gggttctttcaagtatgcgtgggttcttgacaagctcaaggccgagcgtgagcgtggtatcaccatcgatattgctctgtggaagttcgagacagaggagtacaatgtcaccgtcattgacgctcccggtcaccgtgatttcatcaagtttcattttaggcaacagatttccagcgagcacggtcttgacagcaatggagtgtaag-tcttg-------ccta-taca------------ataatacgcacatt-a--------cgtccagctgacatt----------------acaatcggtatagctacaacggtacctctgagctccagctggagcgcatgagtgtctacttcaacgaggcttctggcaacaagtatgttccccgtgccgttctcgtcgatctcgagcccggtaccatggacgccgtccgcgctggtcccttcggccaactct
>Apiospora_aquatica_S_642
----------------ttt--gtaaactttactcagttat-gcctcggcgtgaactgcg----tac--ggag-gcagagt-------------ggtgttac--ccggtagc---------------------------------------------------------------ttaccctgtag------------------gttaccctgtagc------------------------------------gctaccctgtat---------------------------------------------ca-actcccgc-gcagcccgccggtgg-tacact-aaactcttgtttt-attttatattctgagcgtattatttt-aataa-ttaaaactttcaacaacggatctcttggttctggcatcgatgaagaacgcagcgaaatgcgataagtaatgtgaattgcagaattcagtgaatcatcgaatctttgaacgcacattgcgcccatcagtattctggtgggcatgcctgttcgagcgtcatttcaacccttaagcctagcttagtgttgggaatctactgt--attgtagttccttaaagacagtggcggagcgatagttgtcctctgagcgtagtaa--atttatttctcgcttctgtaaggctctgtc-ctcccgccataaaacccccaattttt---agtgaagcgggaacagc-tcaaatttgaaatctggcccttgggtccgagttgtaatttgcagaggatgcttttggtgcggtgccttccgagttccctggaacgggacgccttagagggtgagagccccgtacggttggacaccaagcctatgtaaagctccttcgacgagtcgagtagtttgggaatgctgctcaaaatgggaggtatatttcttctaaagctaaatattggccagagaccgatagcgcacaagtagagtgatcgaaagatgaaaagcactttgaaaagagggttaaatagcacgtgaaattgttgaaagggaaggatttatgaccagactttttctggggggatcatccggtgttctcaccggtgcac-ttcccccagttgaggccagcatcggtttctgtcgagggataaaagctttaggaatgtggctctctccggggagtgttatagcctgttgcataataccttgacggggaccgaggttcgcgcatt-gcaaggatgctggcgtaatggttattaatcacccgtcttgaaacacggaccaaggagtcg-aacatttgtgcgagtgtttgggtgttaaaccctcacgcgtaatgaaagtgaacggaggtgagagcctttaggggtgcatcatcgaccgatcctgatgtcttcggatggatttgagtaagagcataactgttcggacccgaaagatggtgaactatgcgtggatagggtgaagccagaggaaactctggtggaggctcgcagcggttctgacgtgcaaatcgatcgtcaaatctgcgcat--------------------------------------------------------------------------------------------------------------------------------------------------------------------------------------------------------------------------------------------------------------------------------------------------------------------------------------------------------------------------------------------------------------------------------------------------------------------------------------------------------------------------------------------------------------------------------------------------------------------------------------------------------------------------------------------------------------------------------------------------------
>Arthrinium_arctoscopi_KUC21331
ac-aactcccataccattt--gtaaactttactcagttat-gcctcggcgtgaactgcg----tac--ggag-gcagagt-------------ggt-----------------------------------------------------------------------------------------------------------gctaccctgtagc------------------------------------gctaccctgta---------------------------------------------------tcccgc-gcagcccgccggtgg-tacact-aaactcttgtttt-attttatattctgagcgtattatttt-aataa-ttaaaactttcaacaacggatctcttggttctggcatcgatgaagaacgcagcgaaatgcgataagtaatgtgaattgcagaattcagtgaatcatcgaatctttgaacgcacattgcgcccatcagtattctggtgggcatgcctgttcgagcgtcatttcaacccttaagcctagcttagtgttgggaatctactgt--attgtagttccttaaagacagtggcggagcgatagttgtcctctgagcgtagtaa--atttatttctcgcttctgtaaggctctgtc-ctcccgccataaaacccccaatttttgcgagtgaagcgggaacagc-tcaaatttgaaatctggccttcgggtccgagttgtaatttgcagaggatgcttttggtgcggtgccttccgagttccctggaacgggacgccttagagggtgagagccccgtacggttggacaccaagcctatgtaaagctccttcgacgagtcgagtagtttgggaatgctgctcaaaatgggaggtatatttcttctaaagctaaatattggccagagaccgatagcgcacaagtagagtgatcgaaagatgaaaagcactttgaaaagagggttaaatagcacgtgaaattgttgaaagggaaggatttatgaccagactttttctaggggaatcatccggtgttctcaccggtgcac-ttcccctagttgaggccagcatcggtttctgtcgagggataaaagctttaggaatgtggcaccctccggggtgtgttatagcctgttgcataataccttgacggggaccgaggttcgcgcatt-gcaaggatgctggcgtaatggttattaatcacccgt------------------------------------------------------------------------------------------------------------------------------------------------------------------------------------------------------------------------------------------------------------------------gctggcgcacacgt-cgtcgttg----ccgtctccctccaccccg-ccttgagagtcga--cccctccattgtg--atttttctctattttgga---ggggcaactcaaccc---tgtgt------ccccactttcact-gcacaaattggcag-gggcct----cgcacgggcc-caaca-----tcacaaaagt-ccccaactgg-at-ttgc-aacat-cgatactg---acaac---caataataggaagccgccgaactcggcaa-gggttctttcaagtatgcctgggttcttgacaagctcaaggccgagcgcgagcgtggtatcaccatcgatattgctctgtggaagttcgagactgaggagtacaatgtcaccgtcattgacgctcccggtcaccgtgatttcatcaagtgtcccattaggcaacagatttccagcgagcacggtctcgacagcaatggagtgtaag-tcttg----ccgcctctccca------------gtgccac----ctt-g--------catttggctgacagt----------------tcaacttt-atagctacaacggtacctctgagctccagctggagcgcatgagcgtctacttcaacgaggcttcgggcaacaagtatgttccccgtgccgttctcgtcgatctcgagcccggtaccatggacgccgtccgtgccggtcccttcggccagcttt
>Apiospora_arundinis_culture_CBS_124788
ac-aactcccataccatct--gttaacc-tacccagttat-gcctcggcgtaagctcgg----ttg--gagg--ca-cct-------------gcagctac--cctgt---------------------------------------------------------------------------------------------------------agt------------------------------------tgcggactgcca------------------------------------------------actccagccgcggcccgccggcgg-tacact-aaact-ctgtttt-attttatattctgagcgtcttatttt-aataagttaaaactttcaacaacggatctcttggttctggcatcgatgaagaacgcagcgaaatgcgataagtaatgtgaattgcagaattcagtgaatcatcgaatctttgaacgcacattgcgcccatcagtattctggtgggcatgcctgttcgagcgtcatttcaacccttaagcctagcttagtgttgggaatctgctgt--actgcagttccttaaagacagtggcggagcggcggtagtcctctgagcgtagtaa---tttatttctcgcttttgtcaggctctgtc-ctcccgccataaaacccccaatttttgcgagtgaagcgggaacagc-tcaaatttgaaatctggcccttgggtccgagttgtaatttgcagaggatgcttttggtgcggtgccttccgagttccctggaacgggacgccttagagggtgagagccccgtacggttggccaccaagcctgtgtaaagctccttcgacgagtcgagtagtttgggaatgctgctcaaaatgggaggtatatttcttctaaagctaaatactggccagagaccgatagcgcacaagtagagtgatcgaaagatgaaaagcactttgaaaagagggttaaatagcacgtgaaattgttgaaagggaaggatttatgaccagactttttctggggggatcatccggtgttctcaccggtgcac-ttcccccagttgaggccagcatcggtttctgccgggggataaaagctttgggaatgtggctccttc--gggagtgttatagcccgttgcataataccctggcggggaccgaggttcgcgcatt-gcaaggatgctggcgtaatggttattaatcacccgtcttgaaacacggaccaaggagtcg-aacatttgtgcgagtgtttgggtgttaaaccctcacgcgtaatgaaagtgaacggaggtgagagcctttaggggtgcatcatcgaccgatcctgatgtcttcggatggatttgagtaagagcataactgttcggacccgaaagatggtgaactatgcgtggatagggtgaagccagaggaaactctggtggaggctcgcagcggttctgacgtgcaaatcgatcgtcaaatctgcgcatactggcacactttt-tgcctt------gtcgccctcttcaccccg-cctcaggcgttta--cccctccatcgaga--tttttctc-actttgga---ggggcaactaaaccc---tgtgt------ccccactttcact-gcacaatttgacac-aagccc----cgcacggacc-aaaca-----ccccagaaat-tttcaattga-at-ttgc-aacat-gattgctg---acaac---caataacaggaagccgccgagctcggcaa-gggttctttcaagtatgcgtgggttcttgacaagctcaaggccgagcgtgagcgtggtatcaccattgatattgctctgtggaagttcgagactgaggagtacaatgtcaccgtcattgacgctcccggtcaccgtgatttcatcaagactcaatttaggcaacagatttccagcgagcacggtcttgacagcaatggagtgtaag-tctgg-------cctc-tccg------------ataacacgctcact-a--------cgtcgagctgacatt----------------tcaatcgttatagctacaacggtacctctgagctccagctggagcgcatgagcgtctacttcaacgaggcttctggcaacaagtatgttccccgtgccgttctcgtcgatctcgagcccggtaccatggacgccgtccgcgccggtcccttcggccagctct
>Arthrinium_aureum_CBS_244_83
ac-aactcccacaccattt--gccaact-tactcagttat-gcctcggcgtaagctccg----tac-ggggg-ctgccggg------------tgcgttgcgggcgacagc----------------------------------------------------------------taccctgtag------------------cttaccctgtagc------------------------------------gctaccctgtag---------------------------------------------cg-taccctgcggcggcccgccggtgg--aaacg-aaactcttgtttt-attgtatcgtctgagcgtcttatttt-aataagttaaaactttcaacaacggatctcttggttctggcatcgatgaagaacgcagcgaaatgcgataagtaatgtgaattgcagaattcagtgaatcatcgaatctttgaacgcacattgcgcccatcagtattctggtgggcatgcctgttcgagcgtcatttcaacccttaagcctagcttagtgttgggaatcgactgt--attgtcgttccttaaagacagtggcggagcggcagtggtcctctgagcgtagtaa--atttatttctcgcttttgtcaggccctgtc-ctcccgccataaaaccccccatctttgcgagtgaagcgggaacagc-tcaaatttgaaatctggcccttgggtccgagttgtaatttgcagaggatgcttttggtgcggtgccttccgagttccctggaacgggacgccttagagggtgagagccccgtacggttggccaccaagcctgtgtaaagctccttcgacgagtcgagtagtttgggaatgctgctcaaaatgggaggtatatttcttctaaagctaaatactggccagagaccgatagcgcacaagtagagtgatcgaaagatgaaaagcactttgaaaagagggttaaatagcacgtgaaattgttgaaagggaaggatttatgaccagactttttctagggggatcatccggtgttctcaccggtgcac-ttcccctagtggaggccagcatcggtttctgtcgggggataaaagcttcaggaatgtggctcccttcggggagtgttatagcctgttgcataataccctgacggggaccgaggttcgcgcatt-gcaaggatgctggcgtaatggttattaatcacccgtcttgaaacacggaccaaggagtcg-aacatttgtgcgagtgtttgggtgttaaaccctcacgcgtaatgaaagtgaacggaggtgagagcctttcggggtgcatcatcgaccgatcctgatgtcttcggatggatttgagtaagagcataactgttcggacccgaaagatggtgaactatgcgtggatagggtgaagccagaggaaactctggtggaggctcgcagcggttctgacgtgcaaatcgatcgtcaaatctgcgcatgctggcatccatgt-cgctgt----------ccctcctcaccccg-cattcagagttga--cccctccatttgag-atttttctt-atcttgga---ggggtaaaccaaccc---tgtgt-------cccactttcatt-acacaattaggcac-ggacct----cgcacgggcc-caaca-----tccaaaaagc-ccccaattgggat-ttgc-aacat-caattctg---acaac---c-atcgtaggaagctgccgagctcggcaa-gggttccttcaagtatgcgtgggttcttgacaagctcaaggccgagcgtgagcgtggtatcaccatcgatattgctctgtggaagttcgagactgaggagtacaatgtcaccgtcattgacgctcccggtcaccgtgatttcatcaagttcccttgtaggcaacagatttccagcgagcacggtctcgacagcaatggagtgtaag-tcttg-------cctg-taca------------acgccgccttgctt-g--------cttcccgctgactgt----------------tccgttcg-atagctacaacggtacctctgagctccagttggagcgcatgagcgtctacttcaacgaggcttccggcaacaagtatgttccccgtgccgtcctcgtcgatctcgagcctggtaccatggacgccgtccgtgccggtcctttcggccagcttt
>Apiospora_balearica_AP24118
ac-aactcccacaccattt--gtcaactttactcagttat-gcctcggcgtaagctcag----tat--ggag-gcgtgcc-------------------------------------------------------------------------------------------------------atc-----------------gctaccctgtagc----------------------------------------gatggcat---------------------------------------------t--tctcccgctgcggcccgccggtgg-tacact-aaactcttgtttt-actttacgttctgagcgtcttatttt-aataagttaaaactttcaacaacggatctcttggttctggcatcgatgaagaacgcagcgaaatgcgataagtaatgtgaattgcagaattcagtgaatcatcgaatctttgaacgcacattgcgcccatcagtattctggtgggcatgcctgttcgagcgtcatttcaacccttaagcctagcttagtgttgggaatctactgc--attgtagttccttaaagacagtggcggagcgatagtggtcctctgagcgtagtaa--atttatttctcgcttttgtcaggccctatc-ttctcgccataaaacccc--------gcgagtgaagcgggaacagc-tcaaatttgaaatctggcccttgggtccgagttgtaatttgcagaggatgcttttggtgcggtgccttccgagttccctggaacgggacgccttagagggtgagagccccgtacggttggccaccaagcctgtgtaaagctccttcgacgagtcgagtagtttgggaatgctgctcaaaatgggaggtatatttcttctaaagctaaatactggccagagaccgatagcgcacaagtagagtgatcgaaagatgaaaagcactttgaaaagagggttaaatagcacgtgaaattgttgaaagggaaggatttatgaccagactttttctagggggatcatccggtgttctcaccggtgcac-ttcccctggttgaggccagcatcggtttctgtcgggggataaaagcttcgggaatgtggctccttc--gggagtgttatagcctgttgcataataccctgacggggaccgaggttcgcgcatt-gcaaggatgctggcgtaatggttattaatcacccgtcttgaaacacggaccaaggagtcg-aacatttgtgcgagtgtttgggtgttaaaccctcacgcgtaatgaaagtgaacggaggtgagagcccttcggggtgcatcatcgaccgatcctgatgtcttcggatggatttgagtaagagcataactgttcggacccgaaagatggtgaactatgcgtggatagggtgaagccagaggaaactctggtggaggctcgcagcggttctgacgtgcaaatcgatcgtcaaatctgcgcat-----------------------------------------------------------------------------------------------------------------------------------------------------------------------------------------------------------------------------------------------------------------------------------------------------------------------------------------------------------------------------------------------------------------------------------tccccttataggcaacagatttccagcgagcacggtcttgacagcaatggagtgtgag-tcttg-------ccaa-taca------------aagttac----ctt-g--------cttctcactgacagt----------------tccgctcg-atagctacaacggtacctctgagctccagctggagcgcatgagcgtctacttcaacgaagcctcgggcaacaagtatgttccccgtgccgtcctcgtcgatctcgagcccggtaccatggacgccgtccgcgccggtcctttcggtcagcttt
>Arthrinium_biseriale_CGMCC3_20135
ac-aactcccacaccattt--gttaac--ttaccagttat-gcctcggcgtgaactgcg----tac--ggag-gcaggtcg------------ggtgttac--cctgtagc--------------------ctaccctgtaggctacc--------------------cggtagctaccctgtag------------------gctaccctgtagc-------------------------------------gtaccctgcac---------------------------------------------c--actcccgc-gcagcccgccggtgg--acact-aaactcttgtttt-attgtatcgtctgagcgtattatttt-aataa-ttaaaactttcaacaacggatctcttggttctggcatcgatgaagaacgcagcgaaatgcgataagtaatgtgaattgcagaattcagtgaatcatcgaatctttgaacgcacattgcgcccatcagtattctggtgggcatgcctgttcgagcgtcatttcaacccttaagcctagcttagtgttgggaatctactgt--actgtagttccttaaagacagtggcggagcgatagttgtcctctgagcgtagtaa--atttatttctcgcttctgtaaggctctgtc-ctcccgccataaaacccccaatttttgcgagtgaagcgggaacagc-tcaaatttgaaatctggcccttgggtccgagttgtaatttgcagaggatgcttttggtgcggtgccttccgagttccctggaacgggacgccttagagggtgagagccccgtacggttggacaccaagcctatgtaaagctccttcgacgagtcgagtagtttgggaatgctgctcaaaatgggaggtatatttcttctaaagctaaatattggccagagaccgatagcgcacaagtagagtgatcgaaagatgaaaagcactttgaaaagagggttaaatagcacgtgaaattgttgaaagggaaggatttatgaccagactttttctagggggatcatccggtgttctcaccggtgcac-ttcccctagttgaggccagcatcggtttctgtcgggggataaaagctttaggaatgtggctccctccggggagtgttatagcctgttgcataataccctgacggggaccgaggttcgcgcatt-gcaaggatgctggcgtaatggttattaatcacccgtcttgaaacacggaccaaggagtcg-aacatttgtgcgagtgtttgggtgttaaaccctcacgcgtaatgaaagtgaacggaggtgagagcctttcggggtgcatcatcgaccgatcctgatgtcttcggatggatttgagtaagagcattaatgttcggacccgaaagatggtgaactatgcgtggatagggtgaagccagaggaaactctggtggaggctcgcagcggttctgacgtgcaaatcgatcgtcaaatctgcgcatgctgtcattcacgc-tgctgtcg----gtgtctcccttcaccccg-ccttgaggctcga--cccctccattggaa-ttttttcct-atcttgga---ggggcaactcaaccc---tgtgt------ccccactttcact-gcacaaattggcac-gggcct----cgcacgggcc-caaca-----tccacaaagt-cctcaattgg-at-atgc-aacat-ggatactg---acaac---caataataggaagccgccgagctcggcaa-gggttctttcaagtatgcctgggttcttgacaagctcaaggccgagcgtgagcgtggtatcaccatcgatattgctctgtggaagttcgagactgaggagtacaacgtcaccgtcattgacgctcccggtcaccgtgatttcatcaagtgtccctctaggcaacagatttccagcgagcacggtctcgacagcaatggagtgtaag-tcttg----ccgcctg-tcta------------gcgtcgc----ctt-g--------cctctggctgacagt----------------tcaacttt-atagctacaacggtacctcggagctccagctggagcgcatgagcgtctacttcaacgaggcttcgggcaacaagtatgttccccgtgccgttctcgtcgatctcgagcccggtaccatggacgctgtccgtgccggtcccttcggccagcttt
>Apiospora_camelliae_sinensis_LC5007
ac-aactcccataccattt--gtaaactttactcagttat-gcctcggcgtgaactgcg----tac--ggagtgtagagt-------------ggtgttac--ccggtagc---------------------------------------------------------------ttaccctgtag------------------gttaccctgtagc------------------------------------gctaccctgcat---------------------------------------------c--gctcccgc-gcagcccgccggtgg-tacact-aaactcttgtttt-attttatattctgagcgtatcatttt-aataa-ttaaaactttcaacaacggatctcttggttctggcatcgatgaagaacgcagcgaaatgcgataagtaatgtgaattgcagaattcagtgaatcatcgaatctttgaacgcacattgcgcccatcagtattctggtgggcatgcctgttcgagcgtcatttcaacccttaagcctagcttagtgttgggaatctactgt--attgtagttccttaaagacagtggcggagcgatagttgtcctctgagcgtagtaa--atttatttctcgcttctgtaaggctctatt-ctcccgccataaaacccccaatttttgcgagtgaagcgggaacagc-tcaaatttgaaatctggcccttgggtccgagttgtaatttgcagaggatgcttttggtgcggtgccttccgagttccctggaacgggacgccttagagggtgagagccccgtacggttggacaccaagcctatgtaaagctccttcgacgagtcgagtagtttgggaatgctgctcaaaatgggaggtatatttcttctaaagctaaatattggccagagaccgatagcgcacaagtagagtgatcgaaagatgaaaagcactttgaaaagagggttaaatagcacgtgaaattgttgaaagggaaggatttatgaccagactttttctggggggatcatccggtgttctcaccggtgcac-ttctcccagttgaggccagcatcggtttctgtcgagggataaaagctttaggaatgtggctcctctcggggagtgttatagcctgttgcataataccttgacggggaccgaggttcgcgcatt-gcaaggatgctggcgtaatggttattaatcacccgtcttgaaacacggaccaaggagtcg-aacatttgtgcgagtgtttgggtgttaaaccctcacgcgtaatgaaagtgaacggaggtgagagcctttaggggtgcatcatcgaccgatcctgatgtcttcggatggatttgagtaagagcataactgttcggacccgaaagatggtgaactatgcgtggatagggtgaagccagaggaaactctggtggaggctcgcagcggttctgacgtgcaaatcgatcgtcaaatctgcgcatgctggcatacacgt-cgttgttgt---ctccctcccttcaccccg-ccttgagcctcga--cccctccattggg--attttcttt-atcttgga---ggggcaactcaaccc---tgtgt------ccccactttcact-gcacaaattggcgc-gggccc----cgcacgggcc-caaca-----tcaaaaaagt-cctcaattgg-at-atgc-aacat-cgatactg---acaac---c-ataataggaagccgccgaactcggcaa-gggttctttcaagtatgcctgggttcttgacaagctcaaggccgagcgcgagcgtggtatcaccatcgatattgctctgtggaagttcgagactgaggagtacaatgtcaccgtcattgacgctcccggtcaccgtgatttcatcaagtgtccctttaggcaacagatttccagcgagcacggtctcgacagcaatggagtgtaag-tcttgcctaccgcctg-ccca------------acgccac----ctt-g--------cacctggctgacagt----------------tcgacttt-atagctacaacggtacctctgagctccagctggagcgcatgagcgtctacttcaacgaggcttcgggcaacaagtatgttccccgtgccgttctcgtcgatctcgagcccggtaccatggatgccgtccgtgctggtcccttcggacagcttt
>Apiospora_sp_MFLU_21_0046
ac-aactcccacaccatat--gttaact-tactcagttat-gcctcggcgtaagctggg----cgg--agcg-------------------gacgtgctac--cctggagc----------------------------------------------------------------------------------------------taccctgtagc----------------------------------------gaaggggt---------------------------------------------cgcggccgccctccagcccgccggtgg-tacacg-aaactcttgtttt-actgtatcttctgagcgtcttatttt-aataagtcaaaactttcaacaacggatctcttggttctggcatcgatgaagaacgcagcgaaatgcgataagtaatgtgaattgcagaattcagtgaatcatcgaatctttgaacgcacattgcgcccattagtattctagtgggcatgcctgttcgagcgtcatttcaacccttaagcctagcttagtgttgggaatctactgt--acggtagttcctcaaagacagtggcggagcgatagttgtcctctgagcgtagtaa--ttaccattctcgcttttgttaggtgctatctttctcgccataaaacccccaaattttgcgagtgaagcgggaacagc-tcaaatttgaaatctggccctcgggtccgagttgtaatttgcagaggatgcttttggtgcggtgccttccgagttccctggaacgggacgccttagagggtgagagccccgtacggttggccaccaagcctgtgtaaagctccttcgacgagtcgagtagtttgggaatgctgctcaaaatgggaggtatatttcttctaaagctaaatactggccagagaccgatagcgcacaagtagagtgatcgaaagatgaaaagcactttgaaaagagggttaaatagcacgtgaaattgttgaaagggaaggatttatgaccagactttttctagggggatcatctggtgttctcaccggtgcac-ttcccctagtggaggccagcatcggtttctgccgggggataaaagcttcgggaatgtggctccttc--gggagtgttatagcccgttgcataataccctggcggggaccgaggttcgcgcatctgcaaggatgctggcgtaatggttattaatcacccgtcttgaaacacggaccaaggagtcg-aacatttgtgcgagtgtttgggtgttaaaccctcacgcgtaatgaaagtgaacggaggtgagagcccctcggggtgcatcatcgaccgatcctgatgtcttcggatggatttgagtaagagcataactgttcggacccgaaagatggtgaactatgcgtggatagggtgaagccagaggaaactctggtggaggctcgcagcggttctgacgtgcaaatcgatcgtcaaatctgcgcat-----------------------------------------------------------------------------------------------------------------------------------------------------------------------------------------------------------------------------------------------------------------------------------------------------------------------------------------------------------------------------------------------------------------------------------ttaccctttaggcaacagatttccagcgagcatgsccttgacagcagtggagtgtaag-tcttg-------cccg-tctt-----------tgcattgc----ctc-g--------tgccgggctgacagt----------------tcgtcttg-ctagctacaacggtacctctgagctccagctggagcgcatgagcgtgtacttcaacgaggcatcaggcaacaagtatgttccccgtgccgttctcgtcgatctcgagcccggtaccatggatgccgtccgcgccggtcctttcggtcagcttt
>Apiospora_chromolaenae_MFLUCC_17_1505
ac-aactcccataccatct--gtgaacc-tacccagttat-gcctcggcgtaagctcgg----ttg--gagg--ca-ccc-------------gcagctac--cctgtagc------------------------------------------------------------------------------------------ttgctaccctgaagt------------------------------------tgcgggctgcca------------------------------------------------catccagccgcggcccgccggcgg-tacacg-aaact-ctgtttt-attgtatcttctgagcgtcttatttt-aataagttaaaactttcaacaacggatctcttggttctggcatcgatgaagaacgcagcgaaatgcgataagtaatgtgaattgcagaattcagtgaatcatcgaatctttgaacgcacattgcgcccatcagtattctggtgggcatgcctgttcgagcgtcatttcaacccttaagcctagcttagtgttgggaatctgctgt--actgcagttcctcaaagacagtggcggagcggcggtagtcctctgagcgtagtaa---tttatttctcgcttttgtcaggctccgtc-ctcccgccataaaacccccatc-tttgcgagtgaagcgggaacagc-tcaaatttgaaatctggcccttgggtccgagttgtaatttgcagaggatgcttttggtgcggtgccttccgagttccctggaacgggacgccttagagggtgagagccccgtacggttggccaccaagcctgtgtaaagctccttcgacgagtcgagtagtttgggaatgctgctcaaaatgggaggtatatttcttctaaagctaaatactggccagagaccgatagcgcacaagtagagtgatcgaaagatgaaaagcactttgaaaagagggttaaatagcacgtgaaattgttgaaagggaaggatttatgaccagactttttctggggggatcatccggtgttctcaccggtgcac-ttcccccagtggaggccagcatcggtttctgccgggggataaaagcttcgggaatgtggctccttc--gggagtgttatagcccgttgcataataccctggcggggaccgaggttcgcgcatt-gcaaggatgctggcgtaatggttattaatcacccgtcttgaaacacggaccaaggagtcg-aacatttgtgcgagtgtttgggtgttaaaccctcacgcgtaatgaaagtgaacggaggtgagagcccctcggggtgcatcatcgaccgatcctgatgtcttcggatggatttgagtaagagcataactgttcggacccgaaagatggtgaactatgcgtggatagggtgaagccagaggaaactctggtggaggctcgcagcggttctgacgtgcaaatcgatcgtcaaatctgcgcat--------------------------------------------------------------------------------------------------------------------------------------------------------------------------------------------------------------------------------------------------------------------------------------------------------------------------------------------------------------------------------------------------------------------------------------------------------------------------------------------------------------------------------------------------------------------------------------------------------------------------------------------------------------------------------------------------------------------------------------------------------
>Arthrinium_sp_GUCC_10027
ac-aactcccacaccattt--gtcaact-tactcagttat-gcctcggcgtaagctccg----tac--gggg-ctgccggg------------tgcgttgcgggcgacagc----------------------------------------------------------------taccctgtag------------------cttaccctgtagc------------------------------------gctaccctgtag---------------------------------------------cg-taccctgcggcggcccgccggtgg--aaacg-aaactcttgtttt-attgtatcgtctgagcgtcttatttt-aataagttaaaactttcaacaacggatctcttggttctggcatcgatgaagaacgcagcgaaatgcgataagtaatgtgaattgcagaattcagtgaatcatcgaatctttgaacgcacattgcgcccatcagtattctggtgggcatgcctgttcgagcgtcatttcaacccttaagcctagcttagtgttgggaatcgactgt--attgtcgttccttaaagacagtggcggagcggcagtggtcctctgagcgtagtaa--atttatttctcgcttttgtcaggccctgtc-ctcccgccataaaacccccaattttt---------------------------------------------------------------------------------------------------------------------------------------------------------------------------------------------------------------------------------------------------------------------------------------------------------------------------------------------------------------------------------------------------------------------------------------------------------------------------------------------------------------------------------------------------------------------------------------------------------------------------------------------------------------------------------------------------------------------------------------------------------------------------------------------------------------------------------------gctggcatacatgt-cgctgt----------ccctcctcaccccg-ccttcagagttga--cccctccatttgag-atttttctt-atcttgga---ggggtagaccaaccc---tgtat------ccccactttcatt-acacaatttggcac-ggacct----cgcacaggcc-cggca-----tccaaaaagt-cctcaattggaat-ttgc-aacat-caattctg---acaac---c-atcataggaagctgccgagctcggcaa-gggttccttcaagtatgcgtgggttcttgacaagctcaaggccgagcgtgagcgtggtatcaccatcgatattgctctgtggaagttcgagactgaggagtacaatgtcaccgtcattgacgctcccggtcaccgtgatttcatca--tccccttgtaggcaacagatttccagcgagcacggtctcgacagcaatggagtgtaag-tcttg-------cctg-tgca------------acgccgccttgctt-g--------cttcccgctgacagt----------------tccgttcg-atagctacaacggtacctctgagctccagctggagcgaatgagtgtctacttcaacgaggcttccggcaacaagtatgttccccgtgccgtcctcgtcgatctcgagcccggtaccatggacgccgtccgtgccggtcctttcggccagcttt
>Arthrinium_cyclobalanopsidis_CGMCC3_20136
ac-aactcccataccattt--gtaaactttactcagttat-gcctcggcgtgaactgcg----tac--ggag-gcagagt-------------ggtgttac--ccggtagc---------------------------------------------------------------ttaccctgtag------------------gttaccctgtagc------------------------------------gctgccctgcac---------------------------------------------c--actcccgc-gcagcccgccggtgg-tacact-aaactcttgtttt-attttatattctgagcgtattatttt-aataa-ttaaaactttcaacaacggatctcttggttctggcatcgatgaagaacgcagcgaaatgcgataagtaatgtgaattgcagaattcagtgaatcatcgaatctttgaacgcacattgcgcccatcagtattctggtgggcatgcctgttcgagcgtcatttcaacccttaagcctagcttagtgttgggaatctactgt--attgtagttccttaaagacagtggcggagcgatagttgtcctctgagcgtagtaa--atttatttctcgcttctgtaaggctctatt-ctcccgccataaaacccccaatttttgcgagtgaagcgggaacagc-tcaaatttgaaatctggcccttgggtccgagttgtaatttgcagaggatgcttttggtgcggtgccttccgagttccctggaacgggacgccttagagggtgagagccccgtacggttggacaccaagcctatgtaaagctccttcgacgagtcgagtagtttgggaatgctgctcaaaatgggaggtatatttcttctaaagctaaatattggccagagaccgatagcgcacaagtagagtgatcgaaagatgaaaagcactttgaaaagagggttaaatagcacgtgaaattgttgaaagggaaggatttatgaccagactttttctagggggatcatccggtgttctcaccggtgcac-ttcccctagttgaggccagcatcggtttctgtcgagggataaaagctttaggaatgtggctcctttcggggagtgttatagcctgttgcataataccttgacggggaccgaggttcgcgcatt-gcaaggatgctggcgtaatggttattaatcacccgtcttgaaacacggaccaaggagtcg-aacatttgtgcgagtgtttgggtgttaaaccctcacgcgtaatgaaagtgaacggaggtgagagcctttaggggtgcatcatcgaccgatcctgatgtcttcggatggatttgagtaagagcataactgttcggacccgaaagatggtgaactatgcgtggatagggtgaagccagaggaaactctggtggaggctcgcagcggttctgacgtgcaaatcgatcgtcaaatctg-----gctggcattcacgt-cgctgccgttgtctccctcccttcaccccg-ccttgagagtcga--cccctccatggga--tttt-------tcttgga---ggggcaactcaaccc---tgtgt------ccccactttcgct-gcacaaattggcacggggccc----cgcacgggcc-caaca-----tccaaaatgt-cttcaattgg-tt-atgc-aacat-cgatactg---acaac---caataataggaagccgccgagctcggcaa-gggttctttcaagtatgcctgggttcttgacaagctcaaggccgagcgcgagcgtggtatcaccatcgatattgctctgtggaagttcgagactgaggagtacaacgtcaccgtcattgacgctcccggtcaccgtgatttcatcaagtgtccctttaggcaacagatttccagcgagcacggtctcgacagcaatggagtgtaag-tcttgcttgccgcctg-ccca------------gcctcac----cttcg--------catctggctgacagt----------------tcaactta-atagctacaacggtacctctgagctccagctggagcgcatgagcgtctacttcaacgaggcttcgggcaacaagtatgttccccgtgccgttctcgtcgatctcgagcccggtaccatggacgccgttcgtgctggtcccttcggacagcttt
>Apiospora_descalsii_AP31118A
ac-aactcccacaccattt--gtcaactttactcagttat-gcctcggcgtaagctcag----tat--ggag-gcgtgcc-------------agagctac--cctgtagc--------------------------------------------------------------gttaccctgtagc-----------------gttaccctgtagc----------------------------------------gatgacgt---------------------------------------------t--tctcccgctgcggcccgccggtgg-tacact-aaactcttgtttt-attgtacgttctgagcgtcttatttt-aataagttaaaactttcaacaacggatctcttggttctggcatcgatgaagaacgcagcgaaatgcgataagtaatgtgaattgcagaattcagtgaatcatcgaatctttgaacgcacattgcgcccatcagtattctggtgggcatgcctgttcgagcgtcatttcaacccttaagcctagcttagtgttgggaatctactgc--attgtagttcctcaaagacagtggcggagcgatagttgtcctctgagcgtagtaa--attcatttctcgcttttgtcaggctctatc-ttctcgccataaaacccc--------gcgagtgaagcgggaacagc-tcaaatttgaaatctggcccttgggtccgagttgtaatttgcagaggatgcttttggtgcggtgccttccgagttccctggaacgggacgccttagagggtgagagccccgtacggttggccaccaagcctgtgtaaagctccttcgacgagtcgagtagtttgggaatgctgctcaaaatgggaggtatatttcttctaaagctaaatactggccagagaccgatagcgcacaagtagagtgatcgaaagatgaaaagcactttgaaaagagggttaaatagcacgtgaaattgttgaaagggaaggatttatgaccagactttttctagggggatcatccggtgttctcaccggtgcac-ttcccctagtggaggccagcatcggtttctgtcgggggataaaagcttcaggaatgtggctccttc--gggagtgttatagcctgttgcataataccctgacggggaccgaggttcgcgcatt-gcaaggatgctggcgtaatggttattaatcacccgtcttgaaacacggaccaaggagtcg-aacatttgtgcgagtgtttgggtgttaaaccctcacgcgtaatgaaagtgaacggaggtgagagcccttcggggtgcatcatcgaccgatcctgatgtcttcggatggatttgagtaagagcataactgttcggacccgaaagatggtgaactatgcgtggatagggtgaagccagaggaaactctggtggaggctcgcagcggttctgacgtgcaaatcgatcgtcaaatctgcgcat----------------------------------------------------------------------------------------------------------------------------------------------------------------------------------------------------------------------------------------------------------------------------------------------------------------------------------------------------------------------------------------------------------------------------------gtccccttataggcaacagatttccagcgagcacggtcttgacagcaatggagtgtgag-tcttg-------ccca-taca------------aagttac----ctt-g--------cttcccactgacagt----------------tccgctcg-atagctacaacggtacctctgagctccagctggagcgcatgagcgtctacttcaacgaagcctcgggcaacaagtatgttccccgtgccgtcctcgtcgatctcgagcccggtaccatggacgccgtccgcgccggtcctttcggtcagcttt
>Apiospora_dichotomanthi_LC4950
ac-aactcccataccattt--gtaaactttactcagttat-gcctcggcgtgaactgcg----tac--ggag-gcagagt-------------ggtgttac--ccggtagc---------------------------------------------------------------ttaccctgtag------------------gttaccctgtagc------------------------------------gctaccctgtat---------------------------------------------ca-actcccgc-gcagcccgccggtgg-tacact-aaactcttgtttt-attttatattctgagcgtattatttt-aataa-ttaaaactttcaacaacggatctcttggttctggcatcgatgaagaacgcagcgaaatgcgataagtaatgtgaattgcagaattcagtgaatcatcgaatctttgaacgcacattgcgcccatcagtattctggtgggcatgcctgttcgagcgtcatttcaacccttaagcctagcttagtgttgggaatctactgt--attgtagttccttaaagacagtggcggagcgatagttgtcctctgagcgtagtaa--atttatttctcgcttctgtaaggctctatc-ctcccgccataaaacccccaatttttgcgagtgaagcgggaacagc-tcaaatttgaaatctggcccttgggtccgagttgtaatttgcagaggatgcttttggtgcggtgccttccgagttccctggaacgggacgccttagagggtgagagccccgtacggttggacaccaagcctatgtaaagctccttcgacgagtcgagtagtttgggaatgctgctcaaaatgggaggtatatttcttctaaagctaaatattggccagagaccgatagcgcacaagtagagtgatcgaaagatgaaaagcactttgaaaagagggttaaatagcacgtgaaattgttgaaagggaaggatttatgaccagactttttctagggggatcatccggtgttctcaccggtgcac-ttcccctagttgaggccagcatcggtttctgtcgagggataaaagctttaggaatgtggctctctccggggagtgttatagcctgttgcataataccttgacggggaccgaggttcgcgcatt-gcaaggatgctggcgtaatggttattaatcacccgtcttgaaacacggaccaaggagtcg-aacatttgtgcgagtgtttgggtgttaaaccctcacgcgtaatgaaagtgaacggaggtgagagcctttaggggtgcatcatcgaccgatcctgatgtcttcggatggatttgagtaagagcataactgttcggacccgaaagatggtgaactatgcgtggatagggtgaagccagaggaaactctggtggaggctcgcagcggttctgacgtgcaaatcgatcgtcaaatctgcgcatgctggcattcccgt-cgctgctg----ttgtctcccttcaccccg-ccttgag--ttga--cccctccattggg--atttttctt-ttcttgga---ggggcaacccaaccc---tgtgt------ccccactttcact-gcacaaattggcac-gggcct----cgcacggacc-caaca-----tccaaaaagt-cttcaatctg-ct-atgc-aacaa-tgatactg---acaac---caataataggaagccgccgaactcggcaa-gggttctttcaagtatgcctgggttcttgacaagctcaaggccgagcgcgagcgtggtatcaccatcgatattgctctgtggaagttcgagactgaggagtacaatgtcaccgtcattgacgctcccggtcaccgtgatttcatcaagtatccctttaggcaacagatttccagcgagcacggtctcgacagcaatggagtgtaag-tcttg----ccgcctg-ccca------------gcgtcac----ctt-g--------cgtctggctgacatt----------------tcaacttt-atagctacaacggtacctctgagctccagctggagcgcatgagcgtctacttcaacgaggcttcgggcaacaagtatgttccccgtgccgtcctcgtcgatctcgagcccggtaccatggatgccgtccgtgctggtcccttcggacagcttt
>Apiospora_esporlensis_AP16717
ac-aactcccataccatct--gttaacc-tacccagttat-gcctcggcgtaagctcgg----ttg--gagg--cagccc-------------ggcgctac--cctgtagc----------------------------------------------------------------------------------------------------------------------------------------------gccggctgcgc------------------------------------------------tactccggccgcgcccgccggcgg-tacact-aaact-atgtttt-attttaccttctgagcgtcttatttt-aataagttaaaactttcaacaacggatctcttggttctggcatcgatgaagaacgcagcgaaatgcgataagtaatgtgaattgcagaattcagtgaatcatcgaatctttgaacgcacattgcgcccatcagtattctggtgggcatgcctgttcgagcgtcatttcaacccttaagcctagcttagtgttgggaatctactgt--actgtagttccttaaagacagtggcggagcggcagtggtcctctgagcgtagtaa---tttatttctcgcttttgtcaggccctgtc-ctcccgccgtaaaacccc--------gcgagtgaagcgggaacagc-tcaaatttgaaatctggcccttgggtccgagttgtaatttgcagaggatgcttttggtgcggtgccttccgagttccctggaacgggacgccttagagggtgagagccccgtacggttggccaccaagcctgtgtaaagctccttcgacgagtcgagtagtttgggaatgctgctcaaaatgggaggtatatttcttctaaagctaaatactggccagagaccgatagcgcacaagtagagtgatcgaaagatgaaaagcactttgaaaagagggttaaatagcacgtgaaattgttgaaagggaaggatttatgaccagactttttctggggggatcatccggtgttctcaccggtgcac-ttcccccagttgaggccagcatcggtttctgtcgggggataaaagcttcaggaatgtggctccttc--gggagtgttatagcctgttgcataataccctgacggggaccgaggttcgcgcatt-gcaaggatgctggcgtaatggttattaatcacccgtcttgaaacacggaccaaggagtcg-aacatttgtgcgagtgtttgggtgttaaaccctcacgcgtaatgaaagtgaacggaggtgagagcctttcggggtgcatcatcgaccgatcctgatgtcttcggatggatttgagtaagagcataactgttcggacccgaaagatggtgaactatgcgtggatagggtgaagccagaggaaactctggtggaggctcgcagcggttctgacgtgcaaatcgatcgtcaaatctgcgcat-----------------------------------------------------------------------------------------------------------------------------------------------------------------------------------------------------------------------------------------------------------------------------------------------------------------------------------------------------------------------------------------------------------------------------------tccccttttaggcaacagatttccagcgagcacggtcttgacagcaatggagtgtaag--tttg-------tctg-tccc------------atatcacacacatt-a--------catctagctgacatg----------------tcaatttg-atagctacaacggcacctctgagctccagctggagcgcatgagcgtctacttcaacgaggcctcgggcaacaagtatgttcctcgtgccgtcctcgtcgatctcgagcccggtaccatggacgccgtccgcgctggtcccttcggtcagctct
>Arthrinium_euphorbiae_IMI_285638b
ac-aactcccataccatct--gtgaacc-tacccagttat-gcctcggcgtaagctcgg----ttg--gagg--ca-ccc-------------gcagctac--cctgtcgc------------------------------------------------------------ttgctaccctgtagc---------------tagctaccctgaagt------------------------------------tgcgggctgcca------------------------------------------------catccagccgcggcccgccggcgg-tacacg-aaact-ctgtttt-attgtatcttctgagcgtcttatttt-aataagttaaaactttcaacaacggatctcttggttctggcatcgatgaagaacgcagcgaaatgcgataagtaatgtgaattgcagaattcagtgaatcatcgaatctttgaacgcacattgcgcccatcagtattctggtgggcatgcctgttcgagcgtcatttcaacccttaagcctagcttagtgttgggaatctgctgt--actgcagttcctcaaagacagtggcggagcggcggtagtcctctgagcgtagtaa---tttatttctcgcttttgtcaggctccgtc-ctcccgccataaaacccccatc-ttt-----------------------------------------------------------------------------------------------------------------------------------------------------------------------------------------------------------------------------------------------agaccgatagcgaacaagtagagtgatcgaaagatgaaaagcactttgaaaagagggttaaatagcacgtgaaattgttgaaagggaaggatttatgaccagactttttctggggggatcatccggtgttctcaccggtgcac-ttcccccagtggaggccagcatcggtttctgccgggggataaaagcttcgggaatgtggctccttc--gggagtgttatagcccgttgcataataccctggcggggaccgaggttcgcgcatt-gcaaggatgctggcgtaatggttattaatcacccgtcttgaaacacggaccaag-----------------------------------------------------------------------------------------------------------------------------------------------------------------------------------------------------------------------------------------------------------------------------------------------------------------------------------------------------------------------------------------------------------------------------------------------------------------------------------------------------------------------------------------------------------------------------------------------------------------------------------------------------------------------------------------tctctttttaggcaacagatttccagcgagcacggtcttgacagcaatggagtgtaag-tctgg-------ccta-tatg------------ataatacacacact-a--------cgtctagctgacatt----------------tcaatctctatagctacaacggtacctctgagctccagctggagcgcatgagcgtctacttcaacgaggcttctggcaacaagtatgttccccgtgccgttctcgtcgatctcgagcccggtaccatggacgccgtccgcgccggtcccttcggccagctct
>Arthrinium_fermenti_KUC21289
ac-aactcccacaccattt--gttaact-tactcagttat-gcctcggcgtgaactgcg----tac--ggag-gcaggtcg------------ggtgttac--cctgtagc--------------------ctaccctgtaggttacc--------------------cggtagctaccctgtag------------------gttaccctgtagc-------------------------------------ttaccctgcac---------------------------------------------c--actcccgc-gcagcccgccggtgg-tacact-aaactcttgtttt-attgtatcttctgagcgtattatttt-aataa-ttaaaactttcaacaacggatctcttggttctggcatcgatgaagaacgcagcgaaatgcgataagtaatgtgaattgcagaattcagtgaatcatcgaatctttgaacgcacattgcgcccatcagtattctggtgggcatgcctgttcgagcgtcatttcaacccttaagcctagcttagtgttgggaatctactgt--actgtagttccttaaagacagtggcggagcgatagttgtcctctgagcgtagtaa--atttatttctcgcttctgtaaggctctgtc-ctcccgccataaaacccccaatttttgcgagtgaagcgggaacagc-tcaaatttgaaatctggcccttgggtccgagttgtaatttgcagaggatgcttttggtgcggtgccttccgagttccctggaacgggacgccttagagggtgagagccccgtacggttggacaccaagcctatgtaaagctccttcgacgagtcgagtagtttgggaatgctgctcaaaatgggaggtatatttcttctaaagctaaatattggccagagaccgatagcgcacaagtagagtgatcgaaagatgaaaagcactttgaaaagagggttaaatagcacgtgaaattgttgaaagggaaggatttatgaccagactttttctagggggatcatccggtgttctcaccggtgcac-ttcccctagttgaggccagcatcggtttctgtcgagggataaaagcttcaggaatgtggctccctccggggagtgttatagcctgttgcataataccttgacggggaccgaggttcgcgcatt-gcaaggatgctggcgtaatggttattaatcacccgtcttgaaacacggaccaaggagtcg-aacatttgtgcgagtgtttgggtgttaaaccctcacgcgtaatgaaagtgaacggaggtgagagcctttaggggtgcatcatcgaccgatcctgatgtcttcggatggatttgagtaagagcattaatgttcggacccgaaagatggtgaactatgcgtggatagggtgaagccagaggaaactctggtggaggctcgcagcggttctgacgtgcaaatcgatcgtcaaatctgcgcatgctggcattgatgt-tgctgtcg----atggctcccttcaccccg-ccttgagactt-a--cccctccatcgga--ttttt------tcttgga---ggggcaactcaaccc---tgtgt------ctccactttcact-gcacaaatcggcac-ggacct----cgcaccggcc-caaca-----taccaaaagc-cctcaatt-g-at-atac-aacat-ggatactg---acatc---caataataggaagccgccgaactcggcaa-gggttctttcaagtatgcctgggttcttgacaagctcaaggccgagcgtgagcgtggtatcaccatcgatattgctctgtggaagttcgagactgaggagtacaacgtcaccgtcattgacgctcccggtcaccgtgatttcatcaagtgtccccttaggcaacagatttccagcgagcacggtctcgacagcaatggagtgtaag-tcttg----tcgccta-ccca-----------attgtcgc----ctt-g--------attctggctgacagt----------------tcactctc-atagctacaacggtacctcggagctccagctggagcgcatgagcgtctacttcaacgaggcttcgggcaacaagtatgttccccgtgccgtcctcgtcgatcttgagcccggtaccatggacgctgtccgtgccggtcccttcggtcagcttt
>Apiospora_gaoyouensis_JN9
ac-aactctcacaccattt--gtca-c--ttaccagttat-gcctcggcgtgaactgcg----tac--ggag-gcaggtcg------------ggtgttac--cctgtagc--------------------ctaccctgtaggttacc--------------------cggtagctaccctgtag------------------gctaccctgtagc-------------------------------------ttaccctgcac---------------------------------------------c--actcccgc-gcagcccgccggtgg--acact-aaactcttgtttt-attgtatcttctgagcgtattatttt-aataa-ttaaaactttcaacaacggatctcttggttctggcatcgatgaagaacgcagcgaaatgcgataagtaatgtgaattgcagaattcagtgaatcatcgaatctttgaacgcacattgcgcccatcagtattctggtgggcatgcctgttcgagcgtcatttcaacccttaagcctagcttagtgttgggaatctactgt--attgtagttccttaaagacagtggcggagcgatagttgtcctctgagcgtagtaa--atttatttctcgcttctgtaaggctctatc-ttctcgccataaaacccccaattttt---------------------------------------------------------------------------------------------------------------------------------------------------------------------------------------------------------------------------------------------------------------------------------------------------------------------------------------------------------------------------------------------------------------------------------------------------------------------------------------------------------------------------------------------------------------------------------------------------------------------------------------------------------------------------------------------------------------------------------------------------------------------------------------------------------------------------------------cgtggcattcacgt-tgctgtcg----gtgtctcccttcaccccg-ccttgaggctcga--cccctccattgga--atttttcytatctttgga---ggggcaactcaaccc---tgtgt------ccccactttcact-gcacaaattggcac-gggcct----cgcacgggcc-caaca-----tccacaaagt-cctcaattgg-rt-atgc-aacat-ggatactg---acaac---caataataggaagccgccgagctcggcaa-gggttctttcaagtatgcctgggttcttgacaagctcaaggccgagcgtgagcgtggtatcaccatcgatattgctctgtggaagttcgagactgaggagtacaacgtcaccgtcattgacgctcccggtcaccgtgatttcatcaagtgttccttcaggcaacagatttccagcgagcacggtctcgacagcaatggagtgtaag-tcttg----ccgcctg-ccta------------gcgtcgc----ctt-g--------cctctggctgacagc----------------tcaacttt-atagctacaacggtacctcggagctccagctggagcgcatgagcgtctacttcaacgaggcttcgggcaacaagtatgttccccgtgccgttctcgtcgatctcgagcccggtaccatggacgctgtccgtgccggtcccttcggccagcttt
>Apiospora_garethjonesii_JHB004
tt-aactcccacaccattt--gccaacc-tacctagctat-gcctcggcgtaagcgtgg----tct--ggag-gcgtgccggc-----gaagcccagttac--cctgtagc----------------------------------------------------------------taccctg-------------------tagctaccctgtaacgctgg----gctct----------------------cgttcggcgtgc-----------------------------------------------tgttcctgccgcagcccgccggtgg-tacact-aaactcttgtttttactggatcatctga--gtcttatttt-aataaatcaaaactttcaacaacggatctcttggttctggcatcgatgaagaacgcagcgaaatgcgataagtaatgtgaattgcagaattcagtgaatcatcgaatctttgaacgcacattgcgcccattagtattctagtgggcatgcctgttcgagcgtcatttcaacccttaagcctagcttagtgttgggaatctactgt--gctgtagttccttaaagacagtggcggagtgctagttgtcctctgagcgtagtaa---tttatttctcgcttttgttaggcgctggc-ctcccgccataaaacccccaatctttgcgagtgaagcgggaacagc-tcaaatttgaaatctggcccttgggtccgagttgtaatttgcagaggatgcttttggtgcggtgccttccgagttccctggaacgggacgccttagagggtgagagccccgtacggttggccaccaagcctgtgtaaagctccttcgacgagtcgagtagtttgggaatgctgctctaaatgggaggtatatttcttctaaagctaaataccggccagagaccgatagcgcacaagtagagtgatcgaaagatgaaaagcactttgaaaagagggttaaatagcacgtgaaattgttgaaagggaagggtttaccaccagacttttttcagggggatcatccggtgttctcaccggtgcac-ttcccctggaggaggccagcatcggttttcgtagggggataaaagcttcgggaatgtgactcctcc--gggagtgttatagcccgttgcataatacccttacggggaccgaggtctgcgcatttgcaaggatgctggcgtaatggtggttagccacccgtcttgaaacacggaccaaggagtcg-aacatttgtgcgagtgtttgggtgttaaaccctcacgcgtaatgaaagtgaacggaggtgagagcccttcggggtgcatcatcgaccgatcctgatgtcttcggatggatttgagtaagagcataactgttcggacccgaaagatggtgaactatgcgtggatagggtgaagccagaggaaactctggtggaggctcgcagcggttctgacgtgcaaatcgatcgtcaaatctgcgcat--------------------------------------------------------------------------------------------------------------------------------------------------------------------------------------------------------------------------------------------------------------------------------------------------------------------------------------------------------------------------------------------------------------------------------------------------------------------------------------------------------------------------------------------------------------------------------------------------------------------------------------------------------------------------------------------------------------------------------------------------------
>Arthrinium_gelatinosum_CS19_29
ac-aactcccacaccattt--gttaac--ttaccagttat-gcctcggcgtgaactgcg----tac--ggag-gcaggtcg------------ggtgttac--cctgtagc--------------------ctaccctgtaggttacc--------------------cggtagctaccctgtag------------------gctaccctgtagc-------------------------------------gtaccctgcac---------------------------------------------c--actcccgc-gcagcccgccggtgg--acact-aaactcttgtttt-attgtatcgtctgagcgtattatttt-aataa-ttaaaactttcaacaacggatctcttggttctggcatcgatgaagaacgcagcgaaatgcgataagtaatgtgaattgcagaattcagtgaatcatcgaatctttgaacgcacattgcgcccatcagtattctggtgggcatgcctgttcgagcgtcatttcaacccttaagcctagcttagtgttgggaatctactgt--actgtagttccttaaagacagtggcggagcgatagttgtcctctgagcgtagtaa--atttatttctcgcttctgtaaggctctgtc-ctcccgccataaaacccccaatttttgcgagtgaagcgggaacagc-tcaaatttgaaatctggcccttgggtccgagttgtaatttgcagaggatgcttttggtgcggtgccttccgagttccctggaacgggacgccttagagggtgagagccccgtacggttggacaccaagcctatgtaaagctccttcgacgagtcgagtagtttgggaatgctgctcaaaatgggaggtatatttcttctaaagctaaatattggccagagaccgatagcgcacaagtagagtgatcgaaagatgaaaagcactttgaaaagagggttaaatagcacgtgaaattgttgaaagggaaggatttatgaccagactttttctagggggatcatccggtgttctcaccggtgcac-ttcccctagttgaggccagcatcggtttctgtcgagggataaaagctttaggaatgtggctccctccggggagtgttatagcctgttgcataataccttgacggggaccgaggttcgcgcatt-gcaaggatgctggcgtaatggttattaatcacccgtcttgaaacacggaccaaggagtcg-aacatttgtgcgagtgtttgggtgttaaaccctcacgcgtaatgaaagtgaacggaggtgagagcctttcggggtgcatcatcgaccgatcctgatgtcttcggatggatttgagtaagagcattaatgttcggacccgaaagatggtgaactatgcgtggatagggtgaagccagaggaaactctggtggaggctcgcagcggttctgacgtgcaaatcgatcgtcaaatctgcgcatgctggcattcacgc-tgctgtcg----gtgtctcccttcaccccg-ccttgaggctcga--cccctccattggaa-ttttttcct-atcttgga---ggggcaactcaaccc---tgtgt------ccccactttcact-gcacaaattggcac-gggcct----cgcacgggcc-caaca-----tccacaaagt-cctcaattgg-gt-atgc-aacat-ggatactg---acaac---caataataggaagccgccgagctcggcaa-gggttctttcaagtatgcctgggttcttgacaagctcaaggccgagcgtgagcgtggtatcaccatcgatattgctctgtggaagttcgagactgaggagtacaacgtcaccgtcattgacgctcccggtcaccgtgatttcatcaagtgtccctctaggcaacagatttccagcgagcacggtctcgacagcaatggagtgtaag-tcttg----ccgcctg-tcta------------gcgtcgc----ctt-g--------cctctggctgacagt----------------tcaacttt-atagctacaacggtacctcggagctccagctggagcgcatgagcgtctacttcaacgaggcttcgggcaacaagtatgttccccgtgccgttctcgtcgatctcgagcccggtaccatggacgctgtccgtgccggtcccttcggccagcttt
>Apiospora_guiyangensis_HKAS_102403
ac-aactcccataccattt--gtaaactttactcagttat-gcctcggcgtgaactgcg----tac--ggag-gcagagt-------------ggtgttac--ccggtagc----------------------------------------------------------------taccctgtag------------------cttaccctgtagc------------------------------------gctaccctgcac---------------------------------------------c--actcccgc-gcagcccgccggtgg-tacact-aaactcttgtttt-attttatattctgagcgtattatttt-aataa-ttaaaactttcaacaacggatctcttggttctggcatcgatgaagaacgcagcgaaatgcgataagtaatgtgaattgcagaattcagtgaatcatcgaatctttgaacgcacattgcgcccatcagtattctggtgggcatgcctgttcgagcgtcatttcaacccttaagcctagcttagtgttgggaatctactgt--attgtagttccttaaagacagtggcggagcgatagttgtcctctgagcgtagtaa--atttatttctcgcttctgtaaggctctatc-ctcccgccataaaacccccaattttt----------------------------------------------------------------------------------------------------------------------------------------------------------------------------------------------------------------------------------------------------------------------------------------------------------aaatagcacgtgaaattgttgaaagggaagg-tttatgaccagac-ttttctagggggatcatccggtgttctcaccggtgcac-ttcccctagttgaggccagcatcggtttctgtcgagggataaaagctttaggaatgtggctctctccggggagtgttatagcctgttgcataataccttgacggggaccgaggttcgcgcatt-gcaaggatgctggcgtaatggttattaatcacccgtcttgaaacacggaccaaggagtcg-aacatttgtgcgagtgtttgggtgttaaaccctcacgcgtaatgaaagtgaacggaggtgagagcctttaggggtgcatcatcgaccgatcctgatgtcttcggatggatttgagtaagagcataactgttcggacccgaaagatggtgaactatgcgtggatagggtgaagccagaggaaactctggtggaggctcgcagcggttctgacgtgcaaatcgatcgtcaaatctgcgcat-----------------------------------------------------------------------------------------------------------------------------------------------------------------------------------------------------------------------------------------------------------------------------------------------------------------------------------------------------------------------------------------------------------------------------------tgtccctttaggcaacagatttccagcgagcacggtctcgacagcaatggagtgtaag-tcttg----cagcctgcccca------------gtgccac----ctt-g--------catctggctgacagt----------------acaacttt-atagctacaacggtacctctgagctccagctggagcgcatgagcgtctacttcaacgaggcttcgggcaacaagtatgttccccgtgccgttctcgtcgatctcgagcccggtaccatggacgccgtccgtgccggtcccttcggccagcttt
>Apiospora_guizhouensis_LC5322
ac-aactcccacaccattt--gtcaac--ttaccagttat-gcctcggcgtgaactgcg----tac--ggag-gcaggtcg------------ggtgttac--cctgtagc--------------------ctaccctgtaggttacc--------------------cggtagctaccctgtag------------------gctaccctgtagc-------------------------------------ttaccctgcac---------------------------------------------c--actcccgc-gcagcccgccggtgg--acact-aaactcttgtttt-attgtatcttctgagcgtattatttt-aataa-ttaaaactttcaacaacggatctcttggttctggcatcgatgaagaacgcagcgaaatgcgataagtaatgtgaattgcagaattcagtgaatcatcgaatctttgaacgcacattgcgcccatcagtattctggtgggcatgcctgttcgagcgtcatttcaacccttaagcctagcttagtgttgggaatctactgt--actgtagttccttaaagacagtggcggagcgatagttgtcctctgagcgtagtaa--atttatttctcgcttctgtaaggctctatc-ttctcgccataaaacccccaatttttgcgagtgaagcgggaacagc-tcaaatttgaaatctggcccttgggtccgagttgtaatttgcagaggatgcttttggtgcggtgccttccgagttccctggaacgggacgccttagagggtgagagccccgtacggttggacaccaagcctatgtaaagctccttcgacgagtcgagtagtttgggaatgctgctcaaaatgggaggtatatttcttctaaagctaaatattggccagagaccgatagcgcacaagtagagtgatcgaaagatgaaaagcactttgaaaagagggttaaatagcacgtgaaattgttgaaagggaaggatttatgaccagactttttctagggggatcatccggtgttctcaccggtgcac-ttcccctagttgaggccagcatcggtttctgtcgggggataaaagctttaggaatgtggctccctccggggagtgttatagcctgttgcataataccctgacggggaccgaggttcgcgcatt-gcaaggatgctggcgtaatggttattaatcacccgtcttgaaacacggaccaaggagtcg-aacatttgtgcgagtgtttgggtgttaaaccctcacgcgtaatgaaagtgaacggaggtgagagcctttcggggtgcatcatcgaccgatcctgatgtcttcggatggatttgagtaagagcattaatgttcggacccgaaagatggtgaactatgcgtggatagggtgaagccagaggaaactctggtggaggctcgcagcggttctgacgtgcaaatcgatcgtcaaatctgcgcatgctggcattcacgc-tgctgtcg----gtgtctcccttcaccccg-ccttgaggctcga--cccctccattggat-ttttttcct-atcttgga---ggggcaactcaaccc---tgtgt------ccccactttcact-gcacaaattgacac-gggcct----cgcacgggcc-caaca-----tccacaaagt-cctcaactag-gt-atgc-aacat-ggatactg---acaac---caataataggaagccgccgagctcggcaa-gggttctttcaagtatgcctgggttcttgacaagctcaaggccgagcgtgagcgtggtatcaccatcgatattgctctgtggaagttcgagactgaggagtacaacgtcaccgtcattgacgctcccggtcaccgtgatttcatcaagtgtccctttaggcaacagatttccagcgagcacggtctcgacagcaatggagtgtaag-tcttg----cctcctg-ccta------------gtgtcgc----gtt-a--------catctggctgacagt----------------tcgactta-atagctacaacggtacctcggagctccagctggagcgcatgagcgtctacttcaacgaggcttcgggcaacaagtatgttcctcgtgccgttctcgtcgatctcgagcccggtaccatggacgctgtccgtgccggtcccttcggccagcttt
>Arthrinium_hispanicum_IMI_326877
ac-aactcccacaccattt--gtcaac--ttaccagttat-gcctcggcgtgaactgcg----tac--ggag-gcaggtcg------------ggtgttac--cctgtagc--------------------ctaccctgtaggttacc--------------------cggtagctaccctgtag------------------gctaccctgtagc-------------------------------------ttaccctgcac---------------------------------------------c--actcccgc-gcagcccgccggtgg--acact-aaactcttgtttt-attgtatcttctgagcgtattatttt-aataa-ttaaaactttcaacaacggatctcttggttctggcatcgatgaagaacgcagcgaaatgcgataagtaatgtgaattgcagaattcagtgaatcatcgaatctttgaacgcacattgcgcccatcagtattctggtgggcatgcctgttcgagcgtcatttcaacccttaagcctagcttagtgttgggaatctactgt--attgtagttccttaaagacagtggcggagcgatagttgtcctctgagcgtagtaa--atttatttctcgcttctgtaaggctctatc-ttctcgccataaaacccccaattttt-----------------------------------------------------------------------------------------------------------------------------------------------------------------------------------------------------------------------------------------------agaccgatagcgaacaagtagagtgatcgaaagatgaaaagcactttgaaaagagggttaaatagcacgtgaaattgttgaaagggaaggatttatgaccagactttttctagggggatcatccggtgttctcaccggtgcac-ttcccctagttgaggccagcatcggtttctgtcgggggataaaagcttcaggaatgtggctccctccggggagtgttatagcctgttgcataataccctgacggggaccgaggttcgcgcatt-gcaaggatgctggcgtaatggttattaatcacccgtcttgaaacacggaccaag-----------------------------------------------------------------------------------------------------------------------------------------------------------------------------------------------------------------------------------------------------------------------------------------------------------------------------------------------------------------------------------------------------------------------------------------------------------------------------------------------------------------------------------------------------------------------------------------------------------------------------------------------------------------------------------------tgttccttcaggcaacagatttccagcgagcacggtctcgacagcaatggagtgtaag-tcttg----ccgcctg-ccta------------gcgtcgc----ctt-g--------cctctggctgacagc----------------tcaacttt-atagctacaacggtacctcggagctccagctggagcgcatgagcgtctacttcaacgaggcttcgggcaacaagtatgttccccgtgccgttctcgtcgatctcgagcccggtaccatggacgctgtccgtgccggtcccttcggccagcttt
>Apiospora_hydei_CBS_114990
ac-aactcccataccattt--gccaact-tactcagttat-gcctcggcgtaagctccg----tac--gggg-ctgctggg------------tgcgttgcgggcgacagc----------------------------------------------------------------taccctgtag------------------cttaccctgtagc------------------------------------gctaccctgtag---------------------------------------------cg-taccctgcggcggcccgccggtgg--aaacg-aaactcttgtttt-attgtatcgtctgagcgtcttatttt-aataagttaaaactttcaacaacggatctcttggttctggcatcgatgaagaacgcagcgaaatgcgataagtaatgtgaattgcagaattcagtgaatcatcgaatctttgaacgcacattgcgcccatcagtattctggtgggcatgcctgttcgagcgtcatttcaacccttaagcctagcttagtgttgggaatcgactgt--attgtcgttccttaaagacagtggcggagcggcagtggtcctctgagcgtagtaa--atttatttctcgcttttgtcaggccctgtc-ctcccgccataaaacccccaatttttgcgagtgaagcgggaacagc-tcaaatttgaaatctggcccttgggtccgagttgtaatttgcagaggatgcttttggtgcggtgccttccgagttccctggaacgggacgccttagagggtgagagccccgtacggttggccaccaagcctgtgtaaagctccttcgacgagtcgagtagtttgggaatgctgctcaaaatgggaggtatatttcttctaaagctaaatactggccagagaccgatagcgcacaagtagagtgatcgaaagatgaaaagcactttgaaaagagggttaaatagcacgtgaaattgttgaaagggaaggatttatgaccagactttttctagggggatcatccggtgttctcaccggtgcac-ttcccctagttgaggccagcatcggtttctgtcgggggataaaagcttcaggaatgtggctcccttcggggagtgttatagcctgttgcataataccctgacggggaccgaggttcgcgcatt-gcaaggatgctggcgtaatggttattaatcacccgtcttgaaacacggaccaaggagtcg-aacatttgtgcgagtgtttgggtgttaaaccctcacgcgtaatgaaagtgaacggaggtgagagcctttcggggtgcatcatcgaccgatcctgatgtcttcggatggatttgagtaagagcataactgttcggacccgaaagatggtgaactatgcgtggatagggtgaagccagaggaaactctggtggaggctcgcagcggttctgacgtgcaaatcgatcgtcaaatctgcgcatgctgccatacatgt-cgctgt----------ccctcctcaccccg-ccttcagagttga--cccctccattcgag-atttttctt-atcttgga---ggggtagaccaaccc---tgtgt------ccccactttcatt-acacaatttggcac-ggacct----cgcacgggcc-cgaca-----tccaaaaagt-cctcaattggaat-ttgc-aacgt-caattctg---acagc---c-atcataggaagctgccgagctcggcaa-gggttccttcaagtatgcgtgggttcttgacaagctcaaggccgagcgtgagcgtggtatcaccatcgatattgctctgtggaagttcgagactgaggagtacaatgtcaccgtcattgacgctcccggtcaccgtgatttcatcaagtccccttgtaggcaacagatttccagcgagcacggtctcgacagcaatggagtgtaag-tcttg-------cctg-taca------------acgccgcctttctt-g--------cttcccgctgacagt----------------tccgttcg-atagctacaacggtacctctgagctccagctggagcgcatgagcgtctacttcaacgaggcttccggcaacaagtatgttccccgtgccgtcctcgtcgatctcgagcccggtaccatggacgccgtccgtgccggtcctttcggccagcttt
>Arthrinium_hyphopodii_MFLUCC_15_003
ac-aactcccataccattt--gccaacc-tacctagctat-gcctcggcgtaagctcgg----ccg--ggag-gcgcgtcgt-----------cgagaaga----------------------------------------------------------------------------------------------gaggcgg-gttaccctgtaaccgcccctcggct------------------------cccccgccgcgc---------------------------------------------cgcattcccgccgcagcccgccggcgg-tacact-aaactcttgtttc-attttatattctgagcgtcttatttt-aataagtcaaaactttcaacaacggatctcttggttctggcatcgatgaagaacgcagcgaaatgcgataagtaatgtgaattgcagaattcagtgaatcatcgaatctttgaacgcacattgcgcccattagtattctagtgggcatgcctgttcgagcgtcatttcaacccttaagcctagcttagtgttgggaatctactgt--actgtagttcctcaaagacagtggcagagcgataggtgtcctctgagcgtagtaattttttatttctcgcttctgttaggccctgcg-ttcccgccataaaaccccccatttt------------------------------------------------------------------------------------------------------------------------------------------------------------------------------------------------------------------------------------------------------------------------------------------------------------------------------------------------------------------------------------------------------------------------------------------------------------------------------------------------------------------------------------------------------------------------------------------------------------------------------------------------------------------------------------------------------------------------------------------------------------------------------------------------------------------------------------------------------------------------------------------------------------------------------------------------------------------------------------------------------------------------------------------------------------------------------------------------------------------------------------------------------------------------------------------------------------------------------------------------------------------------------------------------------------------------------------------------------------------------------------------------------------------------------------------------------------------------------------------------------------------------------------------------------------------------------------------------
>Apiospora_hysterina_ICPM_6889
tt-aactcccacaccattt--gttaacc-taccaccttat-gcctcggcgtaagctcgg----ttc--gggg-gcgtttcgtc--------gtcgagttac--cctgtggctgccgtgtggctgccttg-------------------------------------------agctaccctgtagc--------gattggctagttaccctgtagctgcaatctggc-------------------------tcttcgacggga---------------------------------------------cgcactccggccgcggcccgccggcgg-tacact-aaactcgt-tttt-accgtacattctgagcgtcttattttaaataagttaaaactttcaacaacggatctcttggttctggcatcgatgaagaacgcagcgaaatgcgataagtaatgtgaattgcagaattcagtgaatcatcgaatctttgaacgcacattgcgcccactagtattctggtgggcatgcctgttcgagcgtcatttcaacccttaagcctagcttagtgttgggaatccactgt--actgtggttccttaaagacagtggcggagcggcagcggtcctctgagcgtagtaatttttttattctcgcttctgttaggccctgtc-ctcccgccgtaaamcccc--------gcgagtgaagcgggaacagc-tcaaatttgaaatctggccctcgggtccgagttgtaatttgcagaggatgcttttggcgcggtgccttccgagttccctggaacgggacgccttagagggtgagagccccgtacggttggccaccaagcctgtgtaaagctccttcgacgagtcgagtagtttgggaatgctgctcaaaacgggaggtatatttcttctaaagctaaatactggccagagaccgatagcgcacaagtagagtgatcgaaagatgaaaagcactttgaaaagagggttaaatagcacgtgaaattgttgaaagggaagggtttatgaccagactttttctagggggatcatccggtgttctcaccggtgcac-ttcccctagttgaggccagcatcggtttctgccgggggataaaagcttcgggaatgtggctccttc--gggagtgttatagcccgttgtataataccctggcggggaccgaggttcgcgcattcgcaaggatgctggcgtaatggttattaaccacccgtcttgaaacacggaccaaggagtcg-aacatttgtgcgagtgtttgggtgttaaaccctcacgcgtaatgaaagtgaacggaggtgagagcctttaggggtgcatcatcgaccgatcctgatgtcttcggatggatttgagtaggagcatcactgttcggacccgaaagatggtgaactatgcgtggatagggtgaagccagaggaaactctggtggaggctcgcagcggttctgacgtgcaaatcgatcgtcaaatctgcgcatgctggcacacacgt-cgctgt----------ttctctacaccccgcccttgagagttga--cccctccatcttgg--tttttctt-atcttgga---ggggcaactaaaccc---tgtgt-----cccccactttcactggcacaacctggcac-ggacct----cgcccgggcc-caaca-----tccaacaaac-ccgcaattga-at-atgc-aacag-cattgctgacaacaac---cgacaacaggaagccgctgaactcggcaa-gggttccttcaagtatgcgtgggttcttgacaagctcaaggccgagcgtgagcgtggtatcaccattgatattgctctgtggaagttcgagactgaggagtacaatgtcaccgtcattgacgctcccggtcaccgtgatttcatcaagtccccttttaggcagcagatttccagcgagcacggtcttgacagcaatggagtgtaag-tcttg-------cctg-tctg--tc------tcctatcac----ctt-g--------cgtctggctgacaat----------------ttcactcgatcagctacaacggtacctctgagctccagctggagcgcatgagcgtctacttcaacgaggctgcgggcaacaagtatgttccccgtgccgttctcgtcgatctcgagcccggtaccatggacgccgtccgcgccggtcccttcggccagctct
>Apiospora_iberica_AP10118
ac-aactcccataccattt--gtaaactttacccagttat-gcctcggcgtgaactgcg----tac--ggag-gcagagt-------------ggtgttac--ccggtagc---------------------------------------------------------------ttaccctgtag------------------gttaccctgtagc------------------------------------gctgccctgtat---------------------------------------------ca-actcccgc-gcagcccgccggtgg-tacact-aaactcttgtttt-attttatattctgagcgtattatttt-aataa-ttaaaactttcaacaacggatctcttggttctggcatcgatgaagaacgcagcgaaatgcgataagtaatgtgaattgcagaattcagtgaatcatcgaatctttgaacgcacattgcgcccatcagtattctggtgggcatgcctgttcgagcgtcatttcaacccttaagcctagcttagtgttgggaatcgactgt--attgtcgttccttaaagacagtggcggagcgatagttgtcctctgagcgtagtaa--atttatttctcgcttctgtaaggctctatt-ctcccgccataaaacccc--------gcgagtgaagcgggaacagc-tcaaatttgaaatctggcccttgggtccgagttgtaatttgcagaggatgcttttggtgcggtgccttccgagttccctggaacgggacgccttagagggtgagagccccgtacggttggacaccaagcctatgtaaagctccttcgacgagtcgagtagtttgggaatgctgctcaaaatgggaggtatatttcttctaaagctaaatattggccagagaccgatagcgcacaagtagagtgatcgaaagatgaaaagcactttgaaaagagggttaaatagcacgtgaaattgttgaaagggaaggatttatgaccagactttttctggggggatcatccggtgttctcaccggtgcac-ttcccctagttgaggccagcatcggtttctgtcgagggataaaagctttaggaatgtggctcccttcggggagtgttatagcctgttgcataataccttgacggggaccgaggttcgcgcatt-gcaaggatgctggcgtaatggttattaatcacccgtcttgaaacacggaccaaggagtcg-aacatttgtgcgagtgtttgggtgttaaaccctcacgcgtaatgaaagtgaacggaggtgagagcctttcggggtgcatcatcgaccgatcctgatgtcttcggatggatttgagtaagagcataactgttcggacccgaaagatggtgaactatgcgtggatagggtgaagccagaggaaactctggtggaggctcgcagcggttctgacgtgcaaatcgatcgtcaaatctgcgcat-----------------------------------------------------------------------------------------------------------------------------------------------------------------------------------------------------------------------------------------------------------------------------------------------------------------------------------------------------------------------------------------------------------------------------------catccttttaggcaacagatttccagtgagcacggtctcgacagcaatggagtgtaag-tcttg----ccgcctg-ccca------------gtgtcac----ctt-g--------cgtgtggctgacagt----------------ccaacttt-atagctacaacggtacctctgagctccagctggagcgcatgagcgtatacttcaacgaggcttcgggcaacaagtatgttccccgtgccgtcctcgtcgatctcgagcccggtaccatggacgctgtccgtgctggtcccttcggacagcttt
>Apiospora_intestini_KR011352
tc-aactccca-accattt--gttaact-tactcagttat-gcctcggcgtaagctggg----cgg--gtcg-------------------gacgtgctac--cctggagc----------------------------------------------------------------taccctgta-------------------gctacccggtagc---------------------------------------------------------------------------------------------cgcggccgccccctagcccgccggtgg-tacgct-aaactcttgttta-attgtatattctgagcgtcttatttt-aataagttaaaactttcaacaacggatctcttggttctggcatcgatgaagaacgcagcgaaatgcgataagtaatgtgaattgcagaattcagtgaatcatcgaatctttgaacgcacattgcgcccattagtattctagtgggcatgcctgttcgagcgtcatttcaacccttaagcctagcttagtgttgggaatctactgt--attgtagttcctcaaagacagtggcggagcgatagttgtcctctgagcgtagtaa--tacttattctcgcttttgttaggtgctatc-ttctcgccataaaacccccaattttt-----------------------------------------------------------ttgcagaggatgcttttggtgcggtgccttccgagtt-cctggaacgggacgccttagagggtgagagccccgtacggttggccaccaagcctgtgtaaagctccttcgacgagtc-agtagtttgggaatgctgctcaaaatgggaggtatatttcttctaaagctaaatactggccagagaccgatagcgcacaagtagagtgatcgaaagatgaaaagcactttgaaaagagggttaaatagcacgtgaaattgttgaaagggaaggatttatgaccagactttttctagggggatcatccggcgttctcgccggtgcac-ttcccctagttgaggccagcatcggtttctgccgggggat-aaagcttcgggaatgtggctccttc--gggagtgttataacccg-tgcataataccctggcggggaccgaggttcgcgcatctgcaaggatgctggcgtaatggttattaatcacccgtcttgaaacacggaccaaggagtcg-aacatttgtgcgagtgtttgggtgttaaaccctcacgcgtaatgaaagtgaac-gaggtgagagcccttac-ggtgcatcatcgaccgatcctgatgtcttcggat-gatttgagtaa-agcataactgttcggacccg-aagatggtgaactatgctgata---ggtgaagccaga-gaaactctggtg--agctcgcagcg--tctgacgtgc-aatcgatcgtc-aatctgcgc----------------------------------------------------ggcaatcga--cccctccatcaaga--tttttctt-gtc-tgga---ggggcaacccggtcc---tgtgt------ctccacttttgct-gcacttttcggcac-ggaccctcctcgcacgaatc-ccata-----tccaaatatttgttcaatcgg-at-ctgcaaacac-tagtgctg---acaac---c-gtaataggaagccgccgaacttggcaa-gggttccttcaagtatgcgtgggttcttgacaagctcaaggccgagcgtgagcgtggtatcaccatcgatatcgctctgtggaagttcgagactgaggagtacaatgtcaccgtcattgacgctcccggtcaccgtgatttcatcaagttccccttcaggcaacagatttccagcgagcatggtcttgacagcagtggagtgtaag-tcttg-------cctg-tctt-----------tgcattgc----ctc-g--------tgtcgggctgacagt----------------tccttgtg-atagctacaacggcacctctgagctccagctggagcgcatgagcgtgtacttcaacgaggcatcgggcaacaagtatgttcctcgtgccgttctcgtcgatctcgagcccggtaccatggacgccgtccgcgccggtcctttcggtcagcttt
>Apiospora_italica_AP221017
ac-aactcccataccatct--gtgaacc-tacccagttat-gcctcggcgtaagctcgg----ttg--gggg--ca-ccc-------------gcagctac--cctgtagcta-----------------gctaccctgaagcttgct------accctgt-------agcttgctaccctgtagc---------------tagctaccctgaagc------------------------------------tgcgggctgccg------------------------------------------------cacccagccgcggcccgccggcgg-tacgct-aaact-atgtttt-attgtatcttctgagcgtcttatttt-aataagttaaaactttcaacaacggatctcttggttctggcatcgatgaagaacgcagcgaaatgcgataagtaatgtgaattgcagaattcagtgaatcatcgaatctttgaacgcacattgcgcccatcagtattctggtgggcatgcctgttcgagcgtcatttcaacccttaagcctagcttagtgttgggaatctgctgt--actgcagttcctcaaagacagtggcggagcggcggtggtcctctgagcgtagtaa---tttatttctcgcttttgtcaggccccgtc-ctcccgccataaaacccc--------gcgagtgaagcgggaacagc-tcaaatttgaaatctggcccttgggtccgagttgtaatttgcagaggatgcttttggtgcggtgccttccgagttccctggaacgggacgccttagagggtgagagccccgtacggttggccaccaagcctgtgtaaagctccttcgacgagtcgagtagtttgggaatgctgctcaaaatgggaggtatatttcttctaaagctaaatactggccagagaccgatagcgcacaagtagagtgatcgaaagatgaaaagcactttgaaaagagggttaaatagcacgtgaaattgttgaaagggaaggatttatgaccagactttttctggggggatcatccggtgttctcaccggtgcac-ttcccccagtggaggccagcatcggtttctgccgggggacaaaagcttcgggaatgtggctccttc--gggagtgttatagcccgttgcataataccctggcggggaccgaggttcgcgcatt-gcaaggatgctggcgtaatggttattaatcacccgtcttgaaacacggaccaaggagtcg-aacatttgtgcgagtgtttgggtgttaaaccctcacgcgtaatgaaagtgaacggaggtgagagcccctcggggtgcatcatcgaccgatcctgatgtcttcggatggatttgagtaagagcataactgttcggacccgaaagatggtgaactatgcgtggatagggtgaagccagaggaaactctggtggaggctcgcagcggttctgacgtgcaaatcgatcgtcaaatctgcgcatgttggcactctttt-tgcctt------ctcgccctcttcaccccg-cctcgtgggttta--cccctccattgaga--tttttctc-actttgga---ggggcaactcaaccc---tgtgt------ccccactttcact-gcacaatttgacac-aagccc----cgcacgggcc-aaaca-----tccaagaaaa-tttcaatcga-at-ttgc-aacat-gattgctg---acaac---caataacaggaagccgccgagctcggcaa-gggttctttcaagtatgcgtgggttcttgacaagctcaaggccgagcgtgagcgtggtatcaccatcgatattgctctgtggaagttcgagactgaggagtacaatgtcaccgtcattgacgctcccggtcaccgtgatttcatcaagtctcattctaggcaacagatttccagcgagcacggtcttgacagcaatggagtgtaag-tcttg-------ccta-tccg------------ataatacgcacatt-c--------cgtctagctgacatt----------------tcaatctctatagctacaacggtacctctgagctccagctggagcgtatgagcgtctacttcaacgaggcttctggcaacaagtatgttccccgtgccgttctcgtcgatctcgagcccggtaccatggacgccgtccgcgccggtcccttcggccagcttt
>Arthrinium_jatrophae_MMI00052
ac-aactcccacaccattt--gtgaatcttacctagctat-gcctcggcgtaagctgccgg--tac--ggtc-tcgtgct----------------gagac----------------------------------------------------------------------------------------------ggatgctagctaccctgtagctag---------------------------------ctcccggatcgg---------------------------------------------cgcggttccgcggcagcccgccggtgg-tacact-aaactcttgttttaactgtacgttctgagcgtctta-ttt-aataagtcaaaactttcaacaacggatctcttggttctggcatcgatgaagaacgcagcgaaatgcgataagtaatgtgaattgcagaattcagtgaatcatcgaatctttgaacgcacattgcgcccattagtattctagtgggcatgcctgttcgagcgtcatttcaacccttaagcctagcttagtgttgggaatccacggt--ctcgtggttccttaaagacagtggcggagcgatagcagtcctctgagcgcagtaa--ttctttttctcgctttggtcaggctctatc-ttctcgccataaaacccccaattttt-----------------------------------------------------------------------------------------------------------------------------------------------------------------------------------------------------------------------------------------------------------------------------------------------------------------------------------------------------------------------------------------------------------------------------------------------------------------------------------------------------------------------------------------------------------------------------------------------------------------------------------------------------------------------------------------------------------------------------------------------------------------------------------------------------------------------------------------------------------------------------------------------------------------------------------------------------------------------------------------------------------------------------------------------------------------------------------------------------------------------------------------------------------------------------------------------------------------------------------------------------------------------------------------------------------------------------------------------------------------------------------------------------------------------------------------------------------------------------------------------------------------------------------------------------------------------------------------------
>Apiospora_jiangxiensis_LC4577
ac-aactcccataccattt--gtaaactttactcagttat-gcctcggcgtcagctcag----taa--ggag-gcagagt-------------ggtgttac--cctgtagc---------------------------------------------------------------ctaccctgtag------------------gttaccctgtagc------------------------------------gctaccctgtat---------------------------------------------ca-actcctgctgcggcccgccggtgg-tacact-aaactcttgtttt-attttatattctgagcgtattatttt-aataa-ttaaaactttcaacaacggatctcttggttctggcatcgatgaagaacgcagcgaaatgcgataagtaatgtgaattgcagaattcagtgaatcatcgaatctttgaacgcacattgcgcccatcagtattctggtgggcatgcctgttcgagcgtcatttcaacccttaagcctagcttagtgttgggaatctactgt--attgtagttccttaaagacagtggcggagcgatagttgtcctctgagcgtagtaa--atttatttctcgcttctgtaaggctctatt-ctcccgccataaaacccccaatttttgcgagtgaagcgggaacagc-tcaaatttgaaatctggcccttgggtccgagttgtaatttgcagaggatgcttttggtgcggtgccttccgagttccctggaacgggacgccttagagggtgagagccccgtacggttggacaccaagcctatgtaaagctccttcgacgagtcgagtagtttgggaatgctgctcaaaatgggaggtatatttcttctaaagctaaatattggccagagaccgatagcgcacaagtagagtgatcgaaagatgaaaagcactttgaaaagagggttaaatagcacgtgaaattgttgaaagggaaggatttatgaccagactttttctaggggaatcatccggtgttctcaccggtgcac-ttcccctagttgaggccagcatcggtttctgtcgagggataaaagctttaggaatgtggcaccctccggggtgtgttatagcctgttgcataataccttgacggggaccgaggttcgcgcatt-gcaaggatgctggcgtaatggttattaatcacccgtcttgaaacacggaccaaggagtcg-aacatttgtgcgagtgtttgggtgttaaaccctcacgcgtaatgaaagtgaacggaggtgagagcctttaggggtgcatcatcgaccgatcctgatgtcttcggatggatttgagtaagagcataactgttcggacccgaaagatggtgaactatgcgtggatagggtgaagccagaggaaactctggtggaggctcgcagcggttctgacgtgcaaatcgatcgtcaaatctgcgcatgctggcatgcacgt-cgtcgctgt---cttcttccctccaccccg-ccttgagagtcga--cccctccattggg--atttttctt-atcttgga---ggggcaactcaaccc---tgtgt------ccccacttccact-gcacaaattggcac-gggcct----cacacgggcc-caaca-----tccaaaaagt-cctcaattag-tt-atgc-aacat-cgatactg---actac---caataataggaagccgccgaactcggcaa-gggttctttcaagtatgcctgggttcttgacaagctcaaggccgagcgcgagcgtggtatcaccatcgatattgctctgtggaagttcgagactgaggagtacaacgtcaccgtcattgacgctcccggtcaccgtgatttcatcaagtgttcctttaggcaacagatttccagcgagcacggtctcgacagcaatggagtgtaag-ttttg----ccgcctg-tcca------------gcgccac----ctt-g--------catctggctgacagt----------------ccaatttt-atagctacaacggtacctctgagctccagctggagcgcatgagcgtctacttcaacgaggcttcgggcaacaagtatgttccccgtgccgttctcgtcgatctcgagcccggtaccatggacgccgtccgtgctggtcccttcggacagcttt
>Apiospora_kogelbergensis_CBS_113333
ac-aactcccataccatct--gtcaacc-tacccagctat-gcctcggcgtaagctcgg----ccg--gggg--cggtcc-------------ggcgctac--cctgtagc----------------------------------------------------------------------------------------------------------------------------------------------ggcggccgcgc------------------------------------------------cacctcggccgcgcccgccggcgg-tacact-aaact-atgtttt-actttaccttctgagcgtcttatttt-aataagttaaaactttcaacaacggatctcttggttctggcatcgatgaagaacgcagcgaaatgcgataagtaatgtgaattgcagaattcagtgaatcatcgaatctttgaacgcacattgcgcccatcagtattctggtgggcatgcctgttcgagcgtcatttcaacccttaagcctagcttagtgttgggactctactgt--actgtagttccccaaagacagtggcggagcggcagtggtcctctgagcgtagtaa---ttcatttctcgctcctgtcaggccctgtc-ctcccgccgtaaaacccccatc-tttgcgagtgaagcgggaacagc-tcaaatttgaaatctggcccttgggtccgagttgtaatttgcagaggatgcttttggtgcggtgccttccgagttccctggaacgggacgccttagagggtgagagccccgtacggttggccaccaagcctgtgtaaagctccttcgacgagtcgagtagtttgggaatgctgctcaaaatgggaggtatatttcttctaaagctaaatactggccagagaccgatagcgcacaagtagagtgatcgaaagatgaaaagcactttgaaaagagggttaaatagcacgtgaaattgttgaaagggaaggatttatgaccagactttttctggggggatcatccggtgttctcaccggtgcac-ttcccccagttgaggccagcatcggtttctgccgggggataaaagcttcgggaatgtggctccttc--gggagtgttatagcccgttgcataataccctggcggggaccgaggttcgcgcatt-gcaaggatgctggcgtaatggttattaatcacccgtcttgaaacacggaccaaggagtcg-aacatttgtgcgagtgtttgggtgttaaaccctcacgcgtaatgaaagtgaacggaggtgagagcctttcggggtgcatcatcgaccgatcctgatgtcttcggatggatttgagtaagagcataactgttcggacccgaaagatggtgaactatgcgtggatagggtgaagccagaggaaactctggtggaggctcgcagcggttctgacgtgcaaatcgatcgtcaaatctgcgcatgctggcatttttgc-tgcttgtc----ccgccatatcctaccccg-cctct---------ctctacccctccaaattttttcccaagccctgaattcgagtccccacatttt---tatacgcacggacccaactccacc-ccacttccacacat-caacac----catatatcat-cacatcttccatcaacactt-caacacctcatctactat-cgtggaccatgctg---acaa----cgtcgacaggaagctgcggaattgggaaa-gggaagcttcaagtacgcctgggttttggacaagctcaaggccgagcgcgagcgtggtatcacgatcgatatcgctctgtggaagttcgagaccgaggagtacaatgtgacggtcattgacgctcccggccaccgtgatttcatcaagtttccttttaggcaacagatttccagcgagcacggtcttgacagcaatggagtgtaag-ttttg-------cctg-tctc------------atatcgtacgcatt-a--------cgtgtagctgacatt----------------ataacttg-atagctacaacggcacctctgagctccagctggagcgtatgagcgtctacttcaacgaggcttcgggcaacaagtatgttcctcgtgccgtcctcgtcgatctcgagcccggtaccatggacgccgtccgcgccggtcccttcggccagctct
>Arthrinium_koreanum_KUC21332
ac-aactcccacaccatct--gttaacc-tacccagttat-gcctcggcgtaagctcgg----ccg--gagg--cagtcc-------------agagctac--cctgtagc----------------------------------------------------------------------------------------------------------------------------------------------gatggctgcac------------------------------------------------cactccggccgcgcccgccggcgg-tacact-aaact-atgtttt-attttatcttctgagcgtcttatttt-aataagttaaaactttcaacaacggatctcttggttctggcatcgatgaagaacgcagcgaaatgcgataagtaatgtgaattgcagaattcagtgaatcatcgaatctttgaacgcacattgcgcccatcagtattctggtgggcatgcctgttcgagcgtcatttcaacccttaagcctagcttagtgttgggaatctactgt--actgtagttccttaaagacagtggcggagcggcagtggtcctctgagcgtagtaa---tttatttctcgcttttgtcaggccctgtc-ctcccgccataaaacccccaatttttgcgagtgaagcgggaacagc-tcaaatttgaaatctggcccttgggtccgagttgtaatttgcagaggatgcttttggtgaggtgccttccgagttccctggaacgggacgcctaagagggtgagagccccgtacggttggccaccaagcctgtgtaaagctccttcgacgagtcgagtagtttgggaatgctgctcaaaatgggaggtatatttcttctaaagctaaatactggccagagaccgatagcgcacaagtagagtgatcgaaagatgaaaagcactttgaaaagagggttaaatagcacgtgaaattgttgaaagggaaggatttatgaccagactttttctggggggatcatccggtgttctcaccggtgcac-ttcccccagttgaggccagcatcggtttctgtcgggggataaaagcttcaggaatgtggctccttc--gggagtgttatagcctgttgcataataccctgacggggaccgaggttcgcgcatt-gcaaggatgctggcgtaatggttattaatcacccgt------------------------------------------------------------------------------------------------------------------------------------------------------------------------------------------------------------------------------------------------------------------------gctggcaccttttc-tgctgt------ctcaccattttcaccccg-ccttgagcatcaa--cccctccatcgaga-ttttttctc-atcttgga---ggggcaac-aaaccc---tgtgt------ctccacatgtgct-gcacaatctggccc-gagccc----cgcacgggcc-caa-------cccaaacaat-tttcaatcaaatt-ttgt-aacat-cattgctg---acaac---caatcacaggaagccgccgagctcggaaa-gggttccttcaagtatgcgtgggttcttgacaagctcaaggccgagcgcgagcgtggtatcaccatcgatatcgctctgtggaagttcgagactgaggagtacaatgtcaccgtcattgacgctcccggtcaccgtgatttcatcaagttcccttttaggcaacagatttccagcgagcacggtcttgacagcaatggagtgtaag-tttcg-------cctg-tccc------------atatcacacgcatt-a--------cgcctagctgacatt----------------tcaacctg-atagctacaacggcacctctgagctccagctggagcgcatgagcgtctacttcaacgaggcttcaggcaacaagtacgtcccccgtgccgttctcgtcgatctcgagcccggtaccatggacgccgtccgcgccggtcccttcggccagctct
>Apiospora_locuta_pollinis_LC11683
ac-aactcccacaccattt--gtcaac--ttaccagttat-gcctcggcgtgaactgcg----tac--ggag-gcaggtcg------------ggtgttac--cctgtagc--------------------ctaccctgtaggttacc--------------------cggtagctaccctgtag------------------gctaccctgtagc-------------------------------------ttaccctgcac---------------------------------------------c--actcccgc-gcagcccgccggtgg--acact-aaactcttgtttt-attgtatcttctgagcgtattatttt-aataa-ttaaaactttcaacaacggatctcttggttctggcatcgatgaagaacgcagcgaaatgcgataagtaatgtgaattgcagaattcagtgaatcatcgaatctttgaacgcacattgcgcccatcagtattctggtgggcatgcctgttcgagcgtcatttcaacccttaagcctagcttagtgttgggaatctactgt--attgtagttccttaaagacagtggcggagcgatagttgtcctctgagcgtagtaa--atttatttctcgcttctgtaaggctctatc-ttctcgccataaaacccccaattttt---------------------------------------------------------------------------------------------------------------------------------------------------------------------------------------------------------------------------------------------------------------------------------------------------------------------------------------------------------------------------------------------------------------------------------------------------------------------------------------------------------------------------------------------------------------------------------------------------------------------------------------------------------------------------------------------------------------------------------------------------------------------------------------------------------------------------------------gctggcattcacgc-tgctgtcg----gtgtctcccttcaccccg-ccttgaggctcga--cccctccattgga--ttttttcct-atcttgga---ggggcaactcaaccc---tgtgt------ccccactttcact-ggacaaattggcac-gggcct----cgcacgggcc-caaca-----tacacaaagt-cctcaattag-at-atgc-aacat-ggatactg---acaac---caacaataggaagccgccgagctcggcaa-gggttctttcaagtatgcctgggttcttgacaagctcaaggccgagcgtgagcgtggtatcaccatcgatattgctctgtggaagttcgagactgaggagtacaacgtcaccgtcattgacgctcccggtcaccgtgatttcatcaagtgttccttcaggcaacagatttccagcgagcacggtctcgacagcaatggagtgtaag-tcttg----ccgcctg-ccta------------gcgtcgc----ctt-g--------cctctggctgacagc----------------tcaacttt-atagctacaacggtacctcggagctccagctggagcgcatgagcgtctacttcaacgaggcttcgggcaacaagtatgttccccgtgccgttctcgtcgatctcgagcccggtaccatggacgctgtccgtgccggtcccttcggccagcttt
>Arthrinium_longistromum_MFLUCC_11_0481
ac-aactcccataccattt--gttaact-tactcagttat-gcctcggcgtgaactgcg----tac--ggag-gcaggtcg------------ggtgttac--cctgtagc--------------------ctaccctgtaggttacc--------------------cggtagctaccctgtag------------------gctaccctgtagc-------------------------------------ttaccctgcac---------------------------------------------c--actcccgc-gcagcccgccggtgg-tacact-aaactcttgtttt-attgtatcttctgagcgaattatttt-aataa-ttaaaactttcaacaacggatctcttggttctggcatcgatgaagaacgcagcgaaatgcgataagtaatgtgaattgcagaattcagtgaatcatcgaatctttgaacgcacattgcgcccatcagtattctggtgggcatgcctgttcgagcgtcatttcaacccttaagcctagcttagtgttgggaatctactgt--attgtagttccttaaagacagtggcggagcgatagttgtcctctgagcgtagtaa--atttatttctcgcttctgtaaggctctatc-ttctcgccataaaacccccaatttttgcgagtgaagcgggaacagc-tcaaatttgaaatctggcccttgggtccgagttgtaatttgcagaggatgcttttggtgcggtgccttccgagttccctggaacgggacgccttagagggtgagagccccgtacggttggacaccaagcctatgtaaagctccttcgacgagtcgagtagtttgggaatgctgctcaaaatgggaggtatatttcttctaaagctaaatattggccagagaccgatagcgcacaagtagagtgatcgaaagatgaaaagcactttgaaaagagggttaaatagcacgtgaaattgttgaaagggaaggatttatgaccagactttttctagggggatcatccggtgttctcaccggtgcac-ttcccctagttgaggccagcatcggtttctgtcgggggataaaagcttcaggaatgtggctccctccggggagtgttatagcctgttgcataataccctgacggggaccgaggttcgcgcatt-gcaaggatgctggcgtaatggttattaatcacccgtcttgaaacacggaccaaggagtcg-aacatttgtgcgagtgtttgggtgttaaaccctcacgcgtaatgaaagtgaacggaggtgagagcctttaggggtgcatcatcgaccgatcctgatgtcttcggatggatttgagtaagagcattaatgttcggacccgaaagatggtgaactatgcgtggatagggtgaagccagaggaaactctggtggaggctcgcagcggttctgacgtgcaaatcgatcgtcaaatctgcgcat--------------------------------------------------------------------------------------------------------------------------------------------------------------------------------------------------------------------------------------------------------------------------------------------------------------------------------------------------------------------------------------------------------------------------------------------------------------------------------------------------------------------------------------------------------------------------------------------------------------------------------------------------------------------------------------------------------------------------------------------------------
>Apiospora_malaysiana_CBS_102053
ac-aactcccataccatct--gtgaacc-tacccagttat-gcctcggcgtaagctcgg----ttg--gagg--ca-ccc-------------gcagctac--cctgtcgc------------------------------------------------------------ttgctaccctgtagc---------------tagctaccctgaagt------------------------------------tgcgggctgcca------------------------------------------------catccagccgcggcccgccggcgg-tacacg-aaact-ctgtttt-attgtatcttctgagcgtcttatttt-aataagttaaaactttcaacaacggatctcttggttctggcatcgatgaagaacgcagcgaaatgcgataagtaatgtgaattgcagaattcagtgaatcatcgaatctttgaacgcacattgcgcccatcagtattctggtgggcatgcctgttcgagcgtcatttcaacccttaagcctagcttagtgttgggaatctgctgt--actgcagttcctcaaagacagtggcggagcggcggtagtcctctgagcgtagtaa---tttatttctcgcttttgtcaggctccgtc-ctcccgccataaaacccccatc-tttgcgagtgaagcgggaacagc-tcaaatttgaaatctggcccttgggtccgagttgtaatttgcagaggatgcttttggtgcggtgccttccgagttccctggaacgggacgccttagagggtgagagccccgtacggttggccaccaagcctgtgtaaagctccttcgacgagtcgagtagtttgggaatgctgctcaaaatgggaggtatatttcttctaaagctaaatactggccagagaccgatagcgcacaagtagagtgatcgaaagatgaaaagcactttgaaaagagggttaaatagcacgtgaaattgttgaaagggaaggatttatgaccagactttttctggggggatcatccggtgttctcaccggtgcac-ttcccccagtggaggccagcatcggtttctgccgggggataaaagcttcgggaatgtggctccttc--gggagtgttatagcccgttgcataataccctggcggggaccgaggttcgcgcatt-gcaaggatgctggcgtaatggttattaatcacccgtcttgaaacacggaccaaggagtcg-aacatttgtgcgagtgtttgggtgttaaaccctcacgcgtaatgaaagtgaacggaggtgagagcccctcggggtgcatcatcgaccgatcctgatgtcttcggatggatttgagtaagagcataactgttcggacccgaaagatggtgaactatgcgtggatagggtgaagccagaggaaactctggtggaggctcgcagcggttctgacgtgcaaatcgatcgtcaaatctgcgcatgttggcacattttt-tgcttc------gccgccctcttcaccccg-cctcgagggttta--cccctccattgaga--tttttctc-actttgga---ggggcaactaaaccc---tgtgt------ccccactttcact-gcacaatttgacac-aagccc----cgcacgggcc-aaaca-----tccaagaaat-tttcaattga-at-ttgc-aacat-gattgctg---acaac---caataacaggaagccgccgagctcggcaa-gggttctttcaagtatgcgtgggttcttgacaagctcaaggccgagcgtgagcgtggtatcaccatcgatattgctctgtggaagttcgagactgaggagtacaatgtcaccgtcattgacgctcccggtcaccgtgatttcatcaagtctctttttaggcaacagatttccagcgagcacggtcttgacagcaatggagtgtaag-tctgg-------ccta-tatg------------ataatacacacact-a--------cgtctagctgacatt----------------tcaatctctatagctacaacggtacctctgagctccagctggagcgcatgagcgtctacttcaacgaggcttctggcaacaagtatgttccccgtgccgttctcgtcgatctcgagcccggtaccatggacgccgtccgcgccggtcccttcggccagctct
>Apiospora_marianiae_AP18219
tc-aactcccataccattt--gttaacc-tactcagttat-gcctcggcgtaagctcag----tcc--ggag-gcgttgt--cga----------------------------------------------------------------------------------------------------------------------gctaccctgtggc------------------------------------tcttcgacgcgc---------------------------------------------c--actccggctgcggcccgccggcgg-tacact-aaactcttgtctt-attgtatattctgagcgtcttatttt-aataagttaaaactttcaacaacggatctcttggttctggcatcgatgaagaacgcagcgaaatgcgataagtaatgtgaattgcagaattcagtgaatcatcgaatctttgaacgcacattgcgcccattagtattctagtgggcatgcctgttcgagcgtcatttcaacccttaagcctagcttagtgttgggagtccactgt--attgtggttccttaaagacagtggcggagcgatagtcgtcctctgagcgtagtaa--tttttgttctcgcttttgttaggccctatc-ttctcgccataaaaccccctatttttgcgagtgaagcgggaacagc-tcaaatttgaaatctggcccttgggtccgagttgtaatttgcagaggatgcttttggtgcggtgccttccgagttccctggaacgggacgccttagagggtgagagccccgtacggttggccaccaagcctgtgtaaagctccttcgacgagtcgagtagtttgggaatgctgctcaaaatgggaggtatatttcttctaaagctaaatactggccagagaccgatagcgcacaagtagagtgatcgaaagatgaaaagcactttgaaaagagggttaaatagcacgtgaaattgttgaaagggaagggtttatgaccagactttttctagggggatcatccggtgttctcaccggtgcac-ttcccctagttgaggccagcatcggtttctgtcgggggataaaagcttcgggaatgtggctccttc--gggagtgttatagcctgttgcataataccttgacggggaccgaggttcgcgcatt-gcaaggatgctggcgtaatggttattaaccacccgtcttgaaacacggaccaaggagtcg-aacatttgtgcgagtgtttgggtgttaaaccctcacgcgtaatgaaagtgaacggaggtgagagcccttcggggtgcatcatcgaccgatcctgatgtcttcggatggatttgagtaagagcataactgttcggacccgaaagatggtgaactatgcgtggatagggtgaagccagaggaaactctggtggaggctcgcagcggttctgacgtgcaaatcgatcgtcaaatctgcgcat-----------------------------------------------------------------------------------------------------------------------------------------------------------------------------------------------------------------------------------------------------------------------------------------------------------------------------------------------------------------------------------------------------------------------------atcaagtccccttttaggcaacagatttccagcgagcacggtctcgacagcaatggagtgtaag-ttttg-------cctg-tcct------------atatcac----ctt-g--------cgtctggctgacagt----------------ttcattcg-ataggtacaacggtacctcggagctccagttggagcgcatgagcgtctacttcaacgaagcttcgggcaacaagtatgttccccgtgccgttcttgtcgatctcgagcccggtaccatggacgccgtccgcgccggtcccttcggccagctct
>Apiospora_marii_CBS_497_90
ac-aactcccacaccattt--gtcaac--ttaccagttat-gcctcggcgtgaactgcg----tac--ggag-gcaggtcg------------ggtgttac--cctgtagc--------------------ctaccctgtaggttacc--------------------cggtagctaccctgtag------------------gctaccctgtagc-------------------------------------ttaccctgcac---------------------------------------------c--actcccgc-gcagcccgccggtgg--acact-aaactcttgtttt-attgtatcttctgagcgtattatttt-aataa-ttaaaactttcaacaacggatctcttggttctggcatcgatgaagaacgcagcgaaatgcgataagtaatgtgaattgcagaattcagtgaatcatcgaatctttgaacgcacattgcgcccatcagtattctggtgggcatgcctgttcgagcgtcatttcaacccttaagcctagcttagtgttgggaatctactgt--attgtagttccttaaagacagtggcggagcgatagttgtcctctgagcgtagtaa--atttatttctcgcttctgtaaggctctatc-ttctcgccataaaacccccaatttttgcgagtgaagcgggaacagc-tcaaatttgaaatctggcccttgggtccgagttgtaatttgcagaggatgcttttggtgcggtgccttccgagttccctggaacgggacgccttagagggtgagagccccgtacggttggacaccaagcctatgtaaagctccttcgacgagtcgagtagtttgggaatgctgctcaaaatgggaggtatatttcttctaaagctaaatattggccagagaccgatagcgcacaagtagagtgatcgaaagatgaaaagcactttgaaaagagggttaaatagcacgtgaaattgttgaaagggaaggatttatgaccagactttttctagggggatcatccggtgttctcaccggtgcac-ttcccctagttgaggccagcatcggtttctgtcgggggataaaagcttcaggaatgtggctccctccggggagtgttatagcctgttgcataataccctgacggggaccgaggttcgcgcatt-gcaaggatgctggcgtaatggttattaatcacccgtcttgaaacacggaccaaggagtcg-aacatttgtgcgagtgtttgggtgttaaaccctcacgcgtaatgaaagtgaacggaggtgagagcctttcggggtgcatcatcgaccgatcctgatgtcttcggatggatttgagtaagagcattaatgttcggacccgaaagatggtgaactatgcgtggatagggtgaagccagaggaaactctggtggaggctcgcagcggttctgacgtgcaaatcgatcgtcaaatctgcgcatcgtggcattcacgc-tgctgtcg----gtgtctcccttcaccccg-ccttgaggctcga--cccctccattgga--atttttcctatctttgga---ggggcaactcaaccc---tgtgt------ccccactttcact-gcacaaattggcac-gggcct----cgcacgggcc-caaca-----tccacaaagt-cctcaattgg-gt-atgc-aacat-ggatactg---acaac---caataataggaagccgccgagctcggcaa-gggttctttcaagtatgcctgggttcttgacaagctcaaggccgagcgtgagcgtggtatcaccatcgatattgctctgtggaagttcgagactgaggagtacaacgtcaccgtcattgacgctcccggtcaccgtgatttcatcaagtgttccttcaggcaacagatttccagcgagcacggtctcgacagcaatggagtgtaag-tcttg----ccgcctg-ccta------------gcgtcgc----ctt-g--------cctctggctgacagc----------------tcaacttt-atagctacaacggtacctcggagctccagctggagcgcatgagcgtctacttcaacgaggcttcgggcaacaagtatgttccccgtgccgttctcgtcgatctcgagcccggtaccatggacgctgtccgtgccggtcccttcggccagcttt
>Arthrinium_marinum_KUC21328
ac-aactcccacaccattt--gccaactttactcagttat-gcctcggcgtaagctccg----tac--gggg-ctgccgggt-----------tgcgctgcgggcgacagc----------------------------------------------------------------taccctgtag------------------cttaccctgtagc------------------------------------gctaccctgtag---------------------------------------------cgttaccctgcggcggcccgccggtgg--aaacg-aaactcttgtttt-attgtatcttctgagcgtcttatttt-aataagttaaaactttcaacaacggatctcttggttctggcatcgatgaagaacgcagcgaaatgcgataagtaatgtgaattgcagaattcagtgaatcatcgaatctttgaacgcacattgcgcccatcagtattctggtgggcatgcctgttcgagcgtcatttcaacccttaagcctagcttagtgttgggaatcgaccgt--agggtcgttccttaaagacagtggcggagcggcagtggtcctctgagcgtagtaa--atttatttctcgcttttgtcaggccctgtc-ctcccgccataaaacccccaatttttgcgagtgaagcgggaacagc-tcaaatttgaaatctggcccttgggtccgagttgtaatttgcagaggatgcttttggtgcggtgccttccgagttccctggaacgggacgccttagagggtgagagccccgtacggttggccaccaagcctgtgtaaagctccttcgacgagtcgagtagtttgggaatgctgctcaaaatgggaggtatatttcttctaaagctaaatactggccagagaccgatagcgcacaagtagagtgatcgaaagatgaaaagcactttgaaaagagggttaaatagcacgtgaaattgttgaaagggaaggatttatgaccagactttttctagggggatcatccggtgttctcaccggtgcac-ttcccctagttgaggccagcatcggtttctgtcgggggataaaagcttcaggaatgtggctccctccggggagtgttatagcctgttgcataataccctgacggggaccgaggttcgcgcatt-gcaaggatgctggcgtaatggttattaatcacccg-------------------------------------------------------------------------------------------------------------------------------------------------------------------------------------------------------------------------------------------------------------------------gctggca----tgt-cgctat----------ccctcttcaccccg-ccttcagagttga--cccctccatttgag-atttttctt-atcttgga---ggggcaacccagccc---tgtgt------ccccactttcact-acacaatttggcgt-ggacct----cgcacgggcc-cagta-----tccaaaaagt-cctcaattggaataatgc-aacat-caattctg---acaac---c-ataataggaagccgccgaactcggcaa-gggttccttcaagtatgcgtgggttcttgacaagctcaaggccgagcgtgagcgtggtatcactatcgatattgctctgtggaagttcgagactgaggagtacaatgtcaccgtcattgacgctcccggtcaccgtgatttcatcaagtccccttacaggcaacagatttccagcgagcacggcctcgacagcaatggagtgtaag-tcttg-------cccg-taca------------acgccaccttgctt-g--------cttcctgctgacaga----------------tcccttcg-atagctacaacggtacctctgagctccagttggagcgcatgagcgtttacttcaacgaggcttccggcaacaagtacgttcctcgtgccgtcctcgtcgatctcgagcccggtactatggacgccgtccgtgccggtcctttcggccagcttt
>Arthrinium_mediterranei_IMI_326875
ac-aactcccacaccattt--gtcaac--ttaccagttat-gcctcggcgtgaactgcg----tac--ggag-gcaggtcg------------ggtgttac--cctgtagc--------------------ctaccctgtaggttacc--------------------cggtagctaccctgtag------------------gctaccctgtagc-------------------------------------ttaccctgcac---------------------------------------------c--actcccgc-gcagcccgccggtgg--acact-aaactcttgtttt-attgtatcttctgagcgtattatttt-aataa-ttaaaactttcaacaacggatctcttggttctggcatcgatgaagaacgcagcgaaatgcgataagtaatgtgaattgcagaattcagtgaatcatcgaatctttgaacgcacattgcgcccatcagtattctggtgggcatgcctgttcgagcgtcatttcaacccttaagcctagcttagtgttgggaatctactgt--attgtagttccttaaagacagtggcggagcgatagttgtcctctgagcgtagtaa--atttatttctcgcttctgtaaggctctatc-ttctcgccataaaacccccaattttt-----------------------------------------------------------------------------------------------------------------------------------------------------------------------------------------------------------------------------------------------agaccgatagcgaacaagtagagtgatcgaaagatgaaaagcactttgaaaagagggttaaatagcacgtgaaattgttgaaagggaaggatttatgaccagactttttctagggggatcatccggtgttctcaccggtgcac-ttcccctagttgaggccagcatcggtttctgtcgggggataaaagcttcaggaatgtggctccctccggggagtgttatagcctgttgcataataccctgacggggaccgaggttcgcgcatt-gcaaggatgctggcgtaatggttattaatcacccgtcttgaaacacggaccaag-----------------------------------------------------------------------------------------------------------------------------------------------------------------------------------------------------------------------------------------------------------------------------------------------------------------------------------------------------------------------------------------------------------------------------------------------------------------------------------------------------------------------------------------------------------------------------------------------------------------------------------------------------------------------------------------tgttccttcaggcaacagatttccagcgagcacggtctcgacagcaatggagtgtaag-tcttg----ccgcctg-ccta------------gcgtcgc----ctt-g--------cctctggctgacagc----------------tcaacttt-atagctacaacggtacctcggagctccagctggagcgcatgagcgtctacttcaacgaggcttcgggcaacaagtatgttccccgtgccgttctcgtcgatctcgagcccggtaccatggacgctgtccgtgccggtcccttcggccagcttt
>Arthrinium_sp_17E_042
ac-aactcccataccattt--gttaatc-tacccagttat-gcctcggcgtaagctccg----taa--ggag------------------------gctac--cctgtagc--------------------------------------------------------------------------------------------gttaccctgtagc------------------------------------gttaccctgtag---------------------------------------------c--taccctgt-ggcgcccgccggcgg-tacacg-aaactcttgtttt-attgtatcttctgagcgtcttatttt-aataagttaaaactttcaacaacggatctcttggttctggcatcgatgaagaacgcagcgaaatgcgataagtaatgtgaattgcagaattcagtgaatcatcgaatctttgaacgcacattgcgcccatcagtattctggtgggcatgcctgttcgagcgtcatttcaacccttaagcctagcttagtgttgggaatcgactgt--attgtcgttccttaaagacagtggcggagcgatagttgtcctctgagcgtagtaa--atttatttctcgcttctgttaggccctatc-ttctcgccataaaacccccc---------------------------------------------------------------------------------------------------------------------------------------------------------------------------------------------------------------------------------------------------------------------------------------------------------------------------------------------------------------------------------------------------------------------------------------------------------------------------------------------------------------------------------------------------------------------------------------------------------------------------------------------------------------------------------------------------------------------------------------------------------------------------------------------------------------------------------------------gttggcatacatgt-cgctgt----------cgctcctcaccccg-cctccagagttga--cccctccatttgag--attttctt-atcttgga---ggggcaactcaaccc---tgtgtctccacctccactttcact-acacaatttggcac-ggacct----cgcacgggcc-caaca-----cctaacaat--actcaattgggat-atgc-aacat-gaattctg---acaac---caattataggaagccgccgaactcggcaa-gggttccttcaagtatgcgtgggttcttgacaagctcaaggccgagcgtgagcgtggtatcaccatcgatattgctctgtggaagttcgagactgaggagtacaatgtcaccgtc---------------------------------tccccttacaggcaacagatttccagcgagcacggtcttgacagcaatggagtgtaag-tcttg-------cctg-taca------------gcgacac----cgt-g--------cttctcgctgacagt----------------tccattcg-atagctacaacggtacctctgagctccagctggagcgcatgagcgtctacttcaacgaggcctcgggcaacaagtatgttccccgtgccgttctcgtcgatctcgagcccggtaccatggacgccgtccgcgccggtcctttcggccagcttt
>Apiospora_montagnei_AP301120
ac-aactcccacaccattt--gtcaactttactcagttat-gcctcggcgtaagctcag----tat--ggag-gcgtgcc-------------agagctac--cctgtaac--------------------------------------------------------------gctaccctgtagc-----------------gttaccctgtagc----------------------------------------gatgacat---------------------------------------------t--tctcccgctgcggcccgccggtgg-tacactaaaactcttgtttt-attttacgttctgagcgtcttatttt-aataagttaaaactttcaacaacggatctcttggttctggcatcgatgaagaacgcagcgaaatgcgataagtaatgtgaattgcagaattcagtgaatcatcgaatctttgaacgcacattgcgcccatcagtattctggtgggcatgcctgttcgagcgtcatttcaacccttaagcctagcttagtgttgggaatctactgt--attgtagttccttaaagacagtggcggagcgatagttgtcctctgagcgtagtaa--atttatttctcgcttttgtcaggctctatc-ttctcgccataaaacccccaatttttgcgagtgaagcgggaacagc-tcaaatttgaaatctggcccttgggtccgagttgtaatttgcagaggatgcttttggtgcggtgccttccgagttccctggaacgggacgccttagagggtgagagccccgtacggttggccaccaagcctgtgtaaagctccttcgacgagtcgagtagtttgggaatgctgctcaaaatgggaggtatatttcttctaaagctaaatactggccagagaccgatagcgcacaagtagagtgatcgaaagatgaaaagcactttgaaaagagggttaaatagcacgtgaaattgttgaaagggaaggatttatgaccagactttttctagggggatcatccggtgttctcaccggtgcac-ttcccctagttgaggccagcatcggtttctgtcgggggataaaagcttcaggaatgtggctccttc--gggagtgttatagcctgttgcataataccctgacggggaccgaggttcgcgcatt-gcaaggatgctggcgtaatggttattaatcacccgtcttgaaacacggaccaaggagtcg-aacatttgtgcgagtgtttgggtgttaaaccctcacgcgtaatgaaagtgaacggaggtgagagcccttcggggtgcatcatcgaccgatcctgatgtcttcggatggatttgagtaagagcataactgttcggacccgaaagatggtgaactatgcgtggatagggtgaagccagaggaaactctggtggaggctcgcagcggttctgacgtgcaaatcgatcgtcaaatctgcgcatgctggcctacacgt-cgctgt----------ccctcttcaccccg-ccctcagagtcga--cccctccattgaga--tttttctt-atcgtgga---ggggcaactaaaccc---tgtgt------ctccactttcact-tcaaaatttgacac-ggaccc---gagcacgggcc-caaca-----tccgaaaagt-cctcaattgg-at-ttgc-aacat-caatgttg---acaac---cagtaataggaagccgccgaactcggcaa-gggttccttcaagtatgcgtgggttcttgacaagctcaaggccgagcgtgagcgtggtatcaccatcgatattgctctgtggaagttcgagactgaggagtacaatgtcaccgtcattgacgctcccggtcaccgtgatttcatcaagtcccattataggcagcagatttccagcgagcacggtcttgacagcaatggagtgtaag-tcttc-------ccca-taca------------aagtcac----ctt-g--------cttctcgctgacagt----------------tccgctcg-atagctacaacggtacctctgagctccagctggagcgcatgagcgtctatttcaacgaagcctcgggcaacaagtatgttccccgtgccgtccttgtcgatctcgagcccggtaccatggacgccgtccgcgc--------------------
>Apiospora_montagnei_AP19421
ac-aactcccacaccattt--gtcaactttactcagttat-gcctcggcgtaagctcag----tat--ggag-gcgtgcc-------------agagctac--cctgtaac--------------------------------------------------------------gctaccctgtagc-----------------gttaccctgtagc----------------------------------------gatgacat---------------------------------------------t--tctcccgctgcggcccgccggtgg-tacactaaaactcttgtttt-attttacgttctgagcgtcttatttt-aataagttaaaactttcaacaacggatctcttggttctggcatcgatgaagaacgcagcgaaatgcgataagtaatgtgaattgcagaattcagtgaatcatcgaatctttgaacgcacattgcgcccatcagtattctggtgggcatgcctgttcgagcgtcatttcaacccttaagcctagcttagtgttgggaatctactgt--attgtagttccttaaagacagtggcggagcgatagttgtcctctgagcgtagtaa--atttatttctcgcttttgtcaggctctatc-ttctcgccataaaacccccaatttttgcgagtgaagcgggaacagc-tcaaatttgaaatctggcccttgggtccgagttgtaatttgcagaggatgcttttggtgcggtgccttccgagttccctggaacgggacgccttagagggtgagagccccgtacggttggccaccaagcctgtgtaaagctccttcgacgagtcgagtagtttgggaatgctgctcaaaatgggaggtatatttcttctaaagctaaatactggccagagaccgatagcgcacaagtagagtgatcgaaagatgaaaagcactttgaaaagagggttaaatagcacgtgaaattgttgaaagggaaggatttatgaccagactttttctagggggatcatccggtgttctcaccggtgcac-ttcccctagttgaggccagcatcggtttctgtcgggggataaaagcttcaggaatgtggctccttc--gggagtgttatagcctgttgcataataccctgacggggaccgaggttcgcgcatt-gcaaggatgctggcgtaatggttattaatcacccgtcttgaaacacggaccaaggagtcg-aacatttgtgcgagtgtttgggtgttaaaccctcacgcgtaatgaaagtgaacggaggtgagagcccttcggggtgcatcatcgaccgatcctgatgtcttcggatggatttgagtaagagcataactgttcggacccgaaagatggtgaactatgcgtggatagggtgaagccagaggaaactctggtggaggctcgcagcggttctgacgtgcaaatcgatcgtcaaatctgcgcat-----------------------------------------------------------------------------------------------------------------------------------------------------------------------------------------------------------------------------------------------------------------------------------------------------------------------------------------------------------------------------------------------------------------------------------tcccattataggcagcagatttccagcgagcacggtcttgacagcaatggagtgtaag-tcttc-------ccca-taca------------aagtcac----ctt-g--------cttctcgctgacagt----------------tccgctcg-atagctacaacggtacctctgagctccagctggagcgcatgagcgtctatttcaacgaagcctcgggcaacaagtatgttccccgtgccgtccttgtcgatctcgagcccggtaccatggacgccgtccgcgccggtcctttcggccagcttt
>Arthrinium_mori_MFLU_18_2514
cc-aactcccacaccctat--gccaatt-tacctcgctat-gcctcggcgtcagctgcg----tggttggag-gggcgcc-------------tgcgaaac----------------------------------------------------------------------------------------------gagaggccgctaccctgtggcggcccagtagg-------------------------atcgcggcgcgc---------------------------------------------cc-ccgccgcccgccgcccgccggcgg-tacact-aaactcttgttttaactgtatcttctgagcgtcttatttt-aataagtcaaaactttcaacaacggatctcttggttctggcatcgatgaagaacgcagcgaaatgcgataagtaatgtgaattgcagaattcagtgaatcatcgaatctttgaacgcacattgcgcccactagtattctggtgggcatgcctgttcgagcgtcatttcaacccttaagcctagcttagtgttgggaatccacggc---ccgtggttcctcaaagacagtggcggagcggcagcagtcctctgagcgcagtaa-ttatccattctcgcttttgtcaggctctgtc-ctcccgccataaaacccccatcttttgcgagtgaagcgggaacagc-tcaaatttgaaatctggccttcgggtccgagttgtaatttgcagaggatgcttttggtgcggtgccttccgagttccctggaacgggacgccttagagggtgagagccccgtacggttggccaccaagcctgtgtaaagctccttcgacgagtcgagtagtttgggaatgctgctcaaaatgggaggtatatttcttctaaagctaaatactggccagagaccgatagcgcacaagtagagtgatcgaaagatgaaaagcactttgaaaagagggttaaatagcacgtgaaattgttgaaagggaaggatttatgaccagactttttctagggggatcatccggcgttctcgccggtgcac-ttcccctagttgaggccagcatcggttttcccagggggataaaagcttcgggaatgtggctccttc--gggagtgttatagcccgttgcataatacccttggggggaccgaggaccgcgcttcggcaaggatgctggcgtaatggttattaatcacccgtcttgaaacacggaccaaggagtcg-aacatttgtgcgagtgtttgggtgttaaaccctcacgcgtaatgaaagtgaacggaggtgagagcccctcggggtgcatcatcgaccgatcctgatgtcttcggatggatttgagtaagagcataactgttcggacccgaaagatggtgaactatgcgtggatagggtgaagccagaggaaactctggtggaggctcgcagcggttctgacgtgcaaatcgatcgtcaaatctgcgcat--------------------------------------------------------------------------------------------------------------------------------------------------------------------------------------------------------------------------------------------------------------------------------------------------------------------------------------------------------------------------------------------------------------------------------------------------------------------------------------------------------------------------------------------------------------------------------------------------------------------------------------------------------------------------------------------------------------------------------------------------------
>Apiospora_multiloculata_OL873137
ac-aactccc-taccattt--gtgaatc-tactcatctat-gcctcggcgtgagctgcg----gga-tggaa-gggcgcaccttggttcggggtcggttac--cctgtagc----------------------------------------------------------------taccctgtagc--------taccctgtaactaccctgtagc------------------------------------gaggccgcggcca-----------------------------------------------gctcctactgcagcccgccggcgg-tacacc-aaactcttgtttt-attgtatcgtctgagggttattatta-aataa-tcaaaactttcaacaacggatctcttggttctggcatcgatgaagaacgcagcgaaatgcgataagtaatgtgaattgcagaattcagtgaatcatcgaatctttgaacgcacattgcgcccattagtattctagtgggcatgcctgttcgagcgtcatttcaacccttaagcctagcttagtgttgggagcccaccgt--atggtggctccttaaagacagtggcggagcgatagcagtcctctgagcgcagtaa--tttattatctcgcttttgtcaggcgctgtc-ctacggccataaaaccccaactttttgcgagtgaagcgggaacagc-tcaaatttgaaatctggccttcgggtccgagttgtaatttgcagaggatgcttttggtgcggtgccttccgagttccctggaacgggacgccttagagggtgagagccccgtacggttggccaccaagcctttgtaaagctccttcgacgagtcgagtagtttgggaatgctgctcaaaatgggaggtatatttcttctaaagctaaataccggccagagaccgatagcgcacaagtagagtgatcgaaagatgaaaagcactttgaaaagagggttaaatagcacgtgaaattgttgaaagggaaggatttatgaccagactttttctagggggatcatccggcgttctcgccggtgcac-ttcccctagttgaggccagcatcggttttcccagagggataaaagcttcgggaatgtggctccttc--gggagtgttatagcccgttgcataatacctttggggggaccgaggttcgcgcatctgcaaggatgctggcgtaatggttattaatcacccgtcttgaaacacggaccaaggagtcg-aacatttgtgcgagtgtttgggtgttaaaccctcacgcgtaatgaaagtgaacggaggtgagagcccttacgggtgcatcatcgaccgatcctgatgtcttcggatggatttgagtaagagcataactgttcggacccgaaagatggtgaactatgcgtggatagggtgaagccagaggaaactctggtggaggctcgcagcggttctgacgtgcaaatcgatcgtcaaatctgcgcat-----------------------------------------------------------------------------------------------------------------------------------------------------------------------------------------------------------------------------------------------------------------------------------------------------------------------------------------------------------------------------------------------------------------------------------tccccttttaggcagcagatttccagcgagcacggtctcgacagcaatggagtgtaag-ttgaa-------actg-ttgacttaccgt----atctcct----ctt-g-----gatcatcaagctgacgag----------------tttg-tga-ttagctacaacggtacctccgagctccagctggagcgcatgagcgtctacttcaacgaggcttcgggcaacaagtatgtcccccgtgccgtcctcgtcgatctcgagcctggcactatggacgccgtccgcgccggtccttttggtcagctct
>Apiospora_mytilomorpha_DAOM_214595
------------------------------------------------------------------------------------------------------------------------------------------------------------------------------------------------------------ctaccctgtagcgttgg----gctct----------------------cgttcggcgtgc-----------------------------------------------cgttcctgccgcagcccgccggtgg-tacact-aaactcttgtttttactggatcatctga--gtcttatttt-aataaatcaaaactttcaacaacggatctcttggttctggcatcgatgaagaacgcagcgaaatgcgataagtaatgtgaattgcagaattcagtgaatcatcgaatctttgaacgcacattgcgcccattagtattctagtgggcatgcctgttcgagcgtcatttcaacccttaagcctagcttagtgttgggaatctactgt--actgtagtgcctcaag-------------------------------------------------------------------------------------------------------------------------------------------------------------------------------------------------------------------------------------------------------------------------------------------------------------------------------------------------------------------------------------------------------------------------------------------------------------------------------------------------------------------------------------------------------------------------------------------------------------------------------------------------------------------------------------------------------------------------------------------------------------------------------------------------------------------------------------------------------------------------------------------------------------------------------------------------------------------------------------------------------------------------------------------------------------------------------------------------------------------------------------------------------------------------------------------------------------------------------------------------------------------------------------------------------------------------------------------------------------------------------------------------------------------------------------------------------------------------------------------------------------------------------------------------------------------------------------------------------------------------------------------------------------------------------------------------
>Apiospora_neobambusae_LC7106
tt-aactcccataccattt--gccaacc-tacctagctat-gcctcggcgtaagcgtgg----tct--ggag-gcgtgccggt-----ggaagcc----------------------------------------------------------------------------------------------------------cagctaccctgtagcgccgg----tctcc----------------------cgttcggcgtgc-----------------------------------------------cgttcctgccgctgcccgccggtgg-tacact-aaactcttgtttttactggatcatctga--gtcttatttt-aataaatcaaaactttcaacaacggatctcttggttctggcatcgatgaagaacgcagcgaaatgcgataagtaatgtgaattgcagaattcagtgaatcatcgaatctttgaacgcacattgcgcccattagtattctagtgggcatgcctgttcgagcgtcatttcaacccttaagcctagcttagtgttgggaatctactgt--cctgtagttccttaaagacagtggcggagtgctagttgtcctctgagcgtagtaa---tttatttctcgcttctgtcaggcgctggc-ctcccgccataaaaccccctatttttgcgagtgaagcgggaacagc-tcaaatttgaaatctggcccttgggtccgagttgtaatttgcagaggatgcttttggtgcggtgccttccgagttccctggaacgggacgccttagagggtgagagccccgtacggttggccaccaagcctgtgtaaagctccttcgacgagtcgagtagtttgggaatgctgctctaaatgggaggtatatttcttctaaagctaaataccggccagagaccgatagcgcacaagtagagtgatcgaaagatgaaaagcactttgaaaagagggttaaatagcacgtgaaattgttgaaagggaagggtttatcaccagacttttttcagggggatcatccggtgttctcaccggtgcac-ttcccctggaggaggccagcatcggttttcgtagggggagaaaagcttcgggaatgtgactcctcc--gggagtgttatagcccgttgcataatacccttacggggaccgaggtctgcgcatttgcaaggatgctggcgtaatggtgattagccacccgtcttgaaacacggaccaaggagtcg-aacatttgtgcgagtgtttgggtgttaaaccctcacgcgtaatgaaagtgaacggaggtgagagcccttcggggtgcatcatcgaccgatcctgatgtcttcggatggatttgagtaagagcataactgttcggacccgaaagatggtgaactatgcgtggatagggtgaagccagaggaaactctggtggaggctcgcagcggttctgacgtgcaaatcgatcgtcaaatctgcgcat---------------tttttt------ttttccctcctcaccccg-ccttgcaagccga--cccctccatctca---tttttctt-atcttgga---ggggcaactaaaccc---tgtgt------ctccacttctactggctcaattcggcac-gggcct----cgcacggacc-caaca-----ccc-------------attgg-at-ctgc-aatag-cattgctgacaacaac---caacaacaggaagccgctgaactcggcaa-gggttccttcaagtatgcgtgggttcttgacaagctcaaggccgagcgtgagcgtggtatcaccatcgatatcgccctctggaagttcgagactgaggagtacaatgtcaccgtca--------------------------------cccccttttaggcagcagatttccagcgagcacggtcttgacagcaatggagtgtaag-tctga---agaagtcg-ttcc------------atgtcac----ctt-g--------cgtctgcctgacagt----------------ccgactcg-atagctacaacggtacctccgagctccagctggagcgcatgagcgtctacttcaacgaggcttcgggcaacaagtatgttccccgtgccgttctcgttgatctggagcccggtaccatggatgccgtccgcgccggccccttcggccagctct
>Apiospora_neochinense_isolate_CFCC_53036
ac-aactcccacaccattt--gccaaccttactcagttat-gcctcggcgtaagctccg----tac--gggg-ctgccggg------------tgcgttgcgggcgacagc----------------------------------------------------------------taccctgtag------------------cttaccctgtagc------------------------------------gctaccctgtag---------------------------------------------cg-taccctgcggcggcccgccggtgg--aaacg-aaactcttgtttt-attgtatcttctgagcgtcttatttt-aataagttaaaactttcaacaacggatctcttggttctggcatcgatgaagaacgcagcgaaatgcgataagtaatgtgaattgcagaattcagtgaatcatcgaatctttgaacgcacattgcgcccatcagtattctggtgggcatgcctgttcgagcgtcatttcaacccttaagcctagcttagtgttgggaatcgactgt--atggtcgttccttaaagacagtggcggagcggcggtggtcctctgagcgtagtaa--atttatttctcgcttctgctaggccccgtc-ctcccgccataaaacccccaattttt---------------------------------------------------------------------------------------------------------------------------------------------------------------------------------------------------------------------------------------------------------------------------------------------------------------------------------------------------------------------------------------------------------------------------------------------------------------------------------------------------------------------------------------------------------------------------------------------------------------------------------------------------------------------------------------------------------------------------------------------------------------------------------------------------------------------------------------gctggcatacttgt-cgctgt----------ccctcttcgccccg-ccttcagagttga--cccctccatttgag-atttttctt-atcttgga---ggggcaacccaaccc---tgtat------ccccactttcact-tcacaatttgacac-tggcct----cgcacggacc-caaca-----tccaaaaaaa-aaccaattgggtt-atgc-aacat-caattctg---acaac---a-ataataggaagccgccgaactcggcaa-gggttccttcaagtatgcgtgggttcttgacaagctcaaggccgagcgcgagcgtggtatcaccatcgatattgctctgtggaagttcgagactgaggagtacaatgtcaccgtcattgacgctcccggtcaccgtgatttcatcaagtccccttataggcaacagatttccagcgagcacggtctcgacagcaatggagtgtaag-tctta-------gctg-taca------------acgccaccttgctc-g--------cttcccgctgacagt----------------tcccttca-atagctacaacggtacctcggagctccagctggagcgcatgagcgtctacttcaacgaggcttccggtaacaagtatgttcctcgtgccgtcctcgtcgatctcgagcccggtactatggacgccgttcgtgccggtcctttcggccagcttt
>Apiospora_neogarethjonesii_MK070897
tt-aactcccacaccattt--gccaacc-tacctagctat-gcctcggcgtaagcgtgg----tct--ggag-gcgtgccggc-----gaagctcagctac--cctgtagc-------------------------------------------------------------------------------------------agctaccctgtagcgttgg----gccct----------------------cgttcggcgcgc-----------------------------------------------cgttcctgccgcagcccgccggtgg-tacact-aaactcttgtttttactggatcgtctga--gtcttatttt-aataaatcaaaactttcaacaacggatctcttggttctggcatcgatgaagaacgcagcgaaatgcgataagtaatgtgaattgcagaattcagtgaatcatcgaatctttgaacgcacattgcgcccattagtattctagtgggcatgcctgttcgagcgtcatttcaacccttaagcctagcttagtgttgggaatctactgt--actgtagttccttaaagacagtggcggagtgctagttgtcctctgagcgtagtaa---tttatttctcgcttctgttaggcgctggc-ctcccgccataaaaccccctatttttgcgagtgaagcgggaacagc-tcaaatttgaaatctggcccttgggtccgagttgtaatttgcagaggatgcttttggtgcggtgccttccgagttccctggaacgggacgccttagagggtgagagccccgtacggttggccaccaagcctgtgtaaagctccttcgacgagtcgagtagtttgggaatgctgctctaaatgggaggtatatttcttctaaagctaaataccggccagagaccgatagcgcacaagtagagtgatcgaaagatgaaaagcactttgaaaagagggttaaatagcacgtgaaattgttgaaagggaagggtttaccaccagacttttttcagggggatcatccggtgttctcaccggtgcac-ttcccctggaggaggccagcatcggttttcgtagggggataaaagcttcgggaatgtgactcctcc--gggagtgttatagcccgttgcataatacccttacggggaccgaggtctgcgcatttgcaaggatgctggcgtaatggtggttagccacccgtcttgaaacacggaccaaggagtcg-aacatttgtgcgagtgtttgggtgttaaaccctcacgcgtaatgaaagtgaacggaggtgagagcccttcggggtgcatcatcgaccgatcctgatgtcttcggatggatttgagtaagagcataactgttcggacccgaaagatggtgaactatgcgtggatagggtgaagccagaggaaactctggtggaggctcgcagcggttctgacgtgcaaatcgatcgtcaaatctgcgcat--------------------------------------------------------------------------------------------------------------------------------------------------------------------------------------------------------------------------------------------------------------------------------------------------------------------------------------------------------------------------------------------------------------------------------------------------------------------------------------------------------------------------------------------------------------------------------------------------------------------------------------------------------------------------------------------------------------------------------------------------------
>Apiospora_neosubglobosa_strain_JHB007
cc-taactccataccctat--gtgaatc-tatccagctat-gcctcggcgtaagctgcg----gtg--ggcggacacgccg---gcccgaagcttggttac--cctgtagc----------------------------------------------------------------taccctgtagc---------gagtcgcagttaccctgtggcgcctggacggcaccg-----------------ctaccctgtagcgtgccctgtaacgcggggccccgccccctccttcaggcctggcgtgccctacagcccctccgcagcccgccggtgg-tctacg-aaactcttgtttt-actgtatcgtctgagggtattattt---aataatcaaaactttcaacaacggatctcttggttctggcatcgatgaagaacgcagcgaaatgcgataaataatgtgaattgcagaattcagtgaatcatcgaatctttgaacgcacattgcgcccaccagtattctggtgggcatgcctgttcgagcgtcatttcaacccttaagcctagcttagtgttgggagtccaccgc--accgtggttccccaaagacagtggcggaccg-tggtcgtcctctgagcgcagtaa--tctccattctcgcttctg-caggcgccacg-ttctggccgttaaaccccccaatttcgcgagtgaagcgggaacagc-tcaaatttgaaatctggccctcgggtccgagttgtaatttgcagaggatgcttttggtgcggtgccttccgagttccctggaacgggacgccttagagggtgagagccccgtacggttggccaccaagcctgtgtaaagctccttcgacgagtcgagtagtttgggaatgctgctctaagcgggaggtatatttcttctaaagctaaataccggccagagaccgatagcgcacaagtagagtgatcgaaagatgaaaagcactttgaaaagagggttaaacagcacgtgaaattgttgaaagggaagggtttatgaccagactttttctagggggatcatccagagatatcactggtgcac-ttcccctagttgaggccagcatcggttctcctagggggataaaagcggtgggaatgtgactccctc--gggagtgttatagcccgccgtataatacccgtagggggaccgaggttcgcgctct-gcaaggatgctggcgtaatggttattaaccacccgtcttgaaacacggaccaaggagtcg-aacatttgtgcgagtgtttgggtgttaaaccctcacgcgtaatgaaagtgaacggaggcgagagcccttacgggtgcatcgtcgaccgatcctgatgtcttcggatggatttgagtaagagcataactgttcggacccgaaagatggtgaactatgcgtggatagggtgaagccagaggaaactctggtggaggctcgcagcggttctgacgtgcaaatcgatcgtcaaatctgcgcat--------------------------------------------------------------------------------------------------------------------------------------------------------------------------------------------------------------------------------------------------------------------------------------------------------------------------------------------------------------------------------------------------------------------------------------------------------------------------------------------------------------------------------------------------------------------------------------------------------------------------------------------------------------------------------------------------------------------------------------------------------
>Apiospora_obovata_LC4940
ac-aactcccataccattt--gtaaactttactcagttat-gcctcggcgtgaactgcg----tac--ggag-gcagagt-------------ggtgttac--ccggtagc---------------------------------------------------------------ttaccctgtag------------------gttaccctgtagc------------------------------------gctaccctgcat---------------------------------------------c--actcccgc-gcagcccgccggtgg-tacact-aaactcttgtttt-attttatattctgagcgtattatttt-aataa-ttaaaactttcaacaacggatctcttggttctggcatcgatgaagaacgcagcgaaatgcgataagtaatgtgaattgcagaattcagtgaatcatcgaatctttgaacgcacattgcgcccatcagtattctggtgggcatgcctgttcgagcgtcatttcaacccttaagcctagcttagtgttgggaatctactgt--attgtagttccttaaagacagtggcggagcgatagttgtcctctgagcgtagtaa--atttatttctcgcttctgtaaggctctatc-ttctcgccataaaacccccaattttt--------------------------tttgaaatctggcccttgggtccgagttgtaatttgcagaggatgcttttggtgcggtgccttccgagttccctggaacgggacgccttagagggtgagagccccgtacggttggacaccaagcctatgtaaagctccttcgacgagtcgagtagtttgggaatgctgctcaaaatgggaggtatatttcttctaaagctaaatattggccagagaccgatagcgcacaagtagagtgatcgaaagatgaaaagcactttgaaaagagggttaaatagcacgtgaaattgttgaaagggaaggatttatgaccagactttttctaggggaatcatccggtgttctcaccggtgcac-ttcccctagttgaggccagcatcggtttctgtcgagggataaaagctttaggaatgtggcaccctccggggtgtgttatagcctgttgcataataccttgacggggaccgaggttcgcgcatt-gcaaggatgctggcgtaatggttattaatcacccgtcttgaaacacggaccaaggagtcg-aacatttgtgcgagtgtttgggtgttaaaccctcacgcgtaatgaaagtgaacggaggtgagagcctttaggggtgcatcatcgaccgatcctgatgtcttcggatggatttgagtaagagcataactgttcggacccgaaagatggtgaactatgcgtggatagggtgaagccagaggaaactctggtggaggctcgcagcggttctgacgtgcaaatcgatcgtcaaatctgcgcatgctggcatacacgt-cgtcgctgtt-gccgtctccctccaccccg-ccttgagagtcga--cccctccattgtg--atttttctc-agcttgga---ggggcaactcaaccc---tgtgt------ccccactttcact-gcacaaattggcac-gggcct----cgcacgggcc-caaca-----tccaaaaagt-cctcaattgg-gt-atgc-gacat-cgatactg---acaac---caataataggaagccgccgaactcggcaa-gggttctttcaagtatgcctgggttcttgacaagctcaaggccgagcgcgagcgtggtatcaccatcgatattgctctgtggaagttcgagactgaggagtacaatgtcaccgtcattgacgctcccggtcaccgtgatttcatcaagtgtccctttaggcaacagatttccagcgagcacggtctcgacagcaatggagtgtaag-tcttg----ccgcctg-ccca------------gcgtcac----ctt-g--------catctggctgacagt----------------tcaacttt-acagctacaacggtacctctgagctccagctggagcgcatgagcgtctacttcaacgaggcttcgggcaacaagtatgttccccgtgccgttctcgtcgatctcgagcccggtaccatggacgccgtccgtgctggtcccttcggacagcttt
>Apiospora_ovata_culture_CBS_115042
tc-aactcccacaccattt--gttaaccttacccagttat-gcctcggcgtaagctcgg----tcc--ggag-gcgcgtcgttga----------------------------------------------------------------------------------------------------------------------gttaccctgtagc------------------------------------tcttcgacgcgc---------------------------------------------cgcgctccggccgcggcccgccggcgg-tacact-aaactcttgtttt-attgtacgttctgagcgtcttatttt-aataagttaaaactttcaacaacggatctcttggttctggcatcgatgaagaacgcagcgaaatgcgataagtaatgtgaattgcagaattcagtgaatcatcgaatctttgaacgcacattgcgcccattagtattctagtgggcatgcctgttcgagcgtcatttcaacccttaagcctagcttagtgttgggagtccactgt--attgtggttccttaaagacagtggcggagtggcggttgtcctctgagcgtagtaa--ttcttattctcgcttctgttaggcaccgtc-ttctcgccataaaacccccctattttgcgagtgaagcgggaacagc-tcaaatttgaaatctggcccttgggtccgagttgtaatttgcagaggatgcttttggtgcggtgccttccgagttccctggaacgggacgccttagagggtgagagccccgtacggttggccaccaagcctgtgtaaagctccttcgacgagtcgagtagtttgggaatgctgctcaaaatgggaggtatatttcttctaaagctaaatactggccagagaccgatagcgcacaagtagagtgatcgaaagatgaaaagcactttgaaaagagggttaaatagcacgtgaaattgttgaaagggaagggtttatgaccagactttttctagggggatcatccggtgttctcaccggtgcac-ttcccctagttgaggccagcatcggtttctgccgggggataaaagcttcgggaatgtggctccttc--gggagtgttatagcccgttgcataataccctggcggggaccgaggttcgcgcatt-gcaaggatgctggcgtaatggttattaaccacccgtcttgaaacacggaccaaggagtcg-aacatttgtgcgagtgtttgggtgttaaaccctcacgcgtaatgaaagtgaacggaggtgagagcccttcggggtgcatcatcgaccgatcctgatgtcttcggatggatttgagtaagagcataactgttcggacccgaaagatggtgaactatgcgtggatagggtgaagccagaggaaactctggtggaggctcgcagcggttctgacgtgcaaatcgatcgtcaaatctgcgcatgctggcacacacgt-cgctgt---------cccctctgcaccccg-ccttgagagttga--cccctccatctcgatttttttctt-atcttgga---ggggcaactaaacccttgtgtgt------ccccactttctt-----------------ggacct----tgcccgggcctcaaca-----tccaacaaat-ccgcaattga-at-atgc-aacag-cattgctg---acaacaatcaacaacaggaagccgctgaactcggcaa-gggttccttcaagtatgcgtgggttcttgacaagctcaaggccgagcgtgagcgtggtatcaccatcgatattgctctgtggaagttcgagactgaggagtacaatgtcaccgtcattgacgctcccggtcaccgtgatttcatcaagtacctttttaggcaacagatttccagcgagcacggtcttgacagcaatggagtgtaag-tcttg-------cctg-tctg--tcccctat--ctatcac----ctt-g--------cgtctggctgacagt----------------ttgactcgattagctacaacggtacctctgagctccagctggagcgcatgagcgtctacttcaacgaggctgccggcaacaagtatgtcccccgtgccgttctcgtcgatctcgagcccggtaccatggacgccgtccgcgccggtcccttcggtcaactct
>Apiospora_paraphaeosperma_MFLUCC_13_0644
ac-aactcccacaccattt--sccaactttactcagttat-gcctcggcgtaagctccg----tac--gggg-ctgccgggt-----------tgcgctgcgggcgacagc----------------------------------------------------------------taccctgtag------------------cttaccctgtagc------------------------------------gctaccctgtag---------------------------------------------cgttaccctgcggcggcccgccggtgg--aaacg-aaactcttgtttt-attgtatcttctgagcgtcttatttt-aataagttaaaactttcaacaacggatctcttggttctggcatcgatgaagaacgcagcgaaatgcgataagtaatgtgaattgcagaattcagtgaatcatcgaatctttgaacgcacattgcgcccatcagtattctggtgggcatgcctgttcgagcgtcatttcaacccttaagcctagcttagtgttgggaatcgaccgt--agggtcgttccttaaagacagtggcggagcggcagtggtcctctgagcgtagtaa--atttatttctcgcttttgtcaggccctgtc-ctcccgccataaaacccccaattc--gcgagtgaagcgggaacagc-tcaaatttgaaatctggcccttgggtccgagttgtaatttgcagaggatgcttttggtgcggtgccttccgagttccctggaacgggacgccttagagggtgagagccccgtacggttggccaccaagcctgtgtaaagctccttcgacgagtcgagtagtttgggaatgctgctcaaaatgggaggtatatttcttctaaagctaaatactggccagagaccgatagcgcacaagtagagtgatcgaaagatgaaaagcactttgaaaagagggttaaatagcacgtgaaattgttgaaagggaaggatttatgaccagactttttctagggggatcatccggtgttctcaccggtgcac-ttcccctagttgaggccagcatcggtttctgtcgggggataaaagcttcaggaatgtggctccctccggggagtgttatagcctgttgcataataccctgacggggaccgaggttcgcgcatt-gcaaggatgctggcgtaatggttattaatcacccgtcttgaaacacggaccaaggagtcg-aacatttgtgcgagtgtttgggtgttaaaccctcacgcgtaatgaaagtgaacggaggtgagagcccttcggggtgcatcatcgaccgatcctgatgtcttcggatggatttgagtaagagcataactgttcggacccgaaagatggtgaactatgcgtggatagggtgaagccagaggaaactctggtggaggctcgcagcggttctgacgtgcaaatcgatcgtcaaatctgcgcat--------------------------------------------------------------------------------------------------------------------------------------------------------------------------------------------------------------------------------------------------------------------------------------------------------------------------------------------------------------------------------------------------------------------------------------------------------------------------------------------------------------------------------------------------------------------------------------------------------------------------------------------------------------------------------------------------------------------------------------------------------
>Apiospora_phragmitis_CPC_18900
ac-aactcccacaccattt--gtcaactttactcagttat-gcctcggcgtaagctcag----tat--ggag-gcgtgcc-------------agagctac--cctgtaac--------------------------------------------------------------gctaccctgtagc-----------------gttaccctgtagc----------------------------------------gatgacat---------------------------------------------t--tctcccgctgcggcccgccggtgg-tacactaaaactcttgtttt-attttacgttctgagcgtcttatttt-aataagttaaaactttcaacaacggatctcttggttctggcatcgatgaagaacgcagcgaaatgcgataagtaatgtgaattgcagaattcagtgaatcatcgaatctttgaacgcacattgcgcccatcagtattctggtgggcatgcctgttcgagcgtcatttcaacccttaagcctagcttagtgttgggaatctactgt--attgtagttccttaaagacagtggcggagcgatagttgtcctctgagcgtagtaa--atttatttctcgcttttgtcaggctctatc-ttctcgccataaaacccccaatttttgcgagtgaagcgggaacagc-tcaaatttgaaatctggcccttgggtccgagttgtaatttgcagaggatgcttttggtgcggtgccttccgagttccctggaacgggacgccttagagggtgagagccccgtacggttggccaccaagcctgtgtaaagctccttcgacgagtcgagtagtttgggaatgctgctcaaaatgggaggtatatttcttctaaagctaaatactggccagagaccgatagcgcacaagtagagtgatcgaaagatgaaaagcactttgaaaagagggttaaatagcacgtgaaattgttgaaagggaaggatttatgaccagactttttctagggggatcatccggtgttctcaccggtgcac-ttcccctagttgaggccagcatcggtttctgtcgggggataaaagcttcaggaatgtggctccttc--gggagtgttatagcctgttgcataataccctgacggggaccgaggttcgcgcatt-gcaaggatgctggcgtaatggttattaatcacccgtcttgaaacacggaccaaggagtcg-aacatttgtgcgagtgtttgggtgttaaaccctcacgcgtaatgaaagtgaacggaggtgagagcccttcggggtgcatcatcgaccgatcctgatgtcttcggatggatttgagtaagagcataactgttcggacccgaaagatggtgaactatgcgtggatagggtgaagccagaggaaactctggtggaggctcgcagcggttctgacgtgcaaatcgatcgtcaaatctgcgcatgctggcctacacgt-cgctgt----------ccctcttcaccccg-ccctcagagtcga--cccctccattgaga--tttttctt-atcgtgga---ggggcaactaaaccc---tgtgt------ctccactttcact-tcaaaatttgacac-ggaccc---gagcacgggcc-caaca-----tccgaaaagt-cctcaattgg-at-ttgc-aacat-caatgttg---acaac---cagtaataggaagccgccgaactcggcaa-gggttccttcaagtatgcgtgggttcttgacaagctcaaggccgagcgtgagcgtggtatcaccatcgatattgctctgtggaagttcgagactgaggagtacaatgtcaccgtcattgacgctcccggtcaccgtgatttcatcaagtcccattataggcagcagatttccagcgagcacggtcttgacagcaatggagtgtaag-tcttc-------ccca-taca------------aagtcac----ctt-g--------cttctcgctgacagt----------------tccgctcg-atagctacaacggtacctctgagctccagctggagcgcatgagcgtctatttcaacgaagcctcgggcaacaagtatgttccccgtgccgtccttgtcgatctcgagcccggtaccatggacgccgtccgcgccggtcctttcggccagcttt
>Arthrinium_sp_MFLUCC_18_1101
ac-aactcccataccatct--gttaacc-tacccagttat-gcctcggcgtaagctcgg----ttg--gagg--ta-ccc-------------gcagctac--cctgtagc------------------------------------------------------------ctgctaccctgtagc---------------tagctaccctgaagt------------------------------------tgcgggctgcca------------------------------------------------catccagccgcggcccgccggcgg-tacacg-aaact-ctgtttt-attgtatcttctgagcgtcttatttt-aataagttaaaactttcaacaacggatctcttggttctggcatcgatgaagaacgcagcgaaatgcgataagtaatgtgaattgcagaattcagtgaatcatcgaatctttgaacgcacattgcgcccatcagtattctggtgggcatgcctgttcgagcgtcatttcaacccttaagcctagcttagtgttgggaatctgctgt--actgcagttccttaaagacagtggcggagcggcggtagtcctctgagcgtagtaa---tttatttctcgcttttgtcaggcttcgtc-ctcccgccataaaacccccatc-tttgcgagtgaagcgggaacagc-tcaaatttgaaatctggcccttgggtccgagttgtaatttgcagaggatgcttttggtgcggtgccttccgagttccctggaacgggacgccttagagggtgagagccccgtacggttggccaccaagcctgtgtaaagctccttcgacgagtcgagtagtttgggaatgctgctcaaaatgggaggtatatttcttctaaagctaaatactggccagagaccgatagcgcacaagtagagtgatcgaaagatgaaaagcactttgaaaagagggttaaatagcacgtgaaattgttgaaagggaaggatttatgaccagactttttctggggggatcatccggtgttctcaccggtgcac-ttcccccagtggaggccagcatcggtttcggccgggggataaaagcttcgggaatgtggctccttc--gggagtgttatagcccgttgcataataccctggcggggaccgaggttcgcgcatt-gcaaggatgctggcgtaatggttattaatcacccgtcttgaaacacggaccaaggagtcg-aacatttgtgcgagtgtttgggtgttaaaccctcacgcgtaatgaaagtgaacggaggtgagagcccctcggggtgcatcatcgaccgatcctgatgtcttcggatggatttgagtaagagcataactgttcggacccgaaagatggtgaactatgcgtggatagggtgaagccagaggaaactctggtggaggctcgcagcggttctgacgtgcaaatcgatcgtcaaatctgcgcatgttggcacgctttt-tgcctt------gtcgccctcttcaccccg-ccttgagggttta--cccctccattgaga--tttttctc-actttgga---ggggcaactaaaccc---tgtgt------ccccactttcact-gcacaatttcacac-aagccc----cgcacgggcc-aaaca-----tccaagaaat-tttcaattga-at-ttgc-aacat-gattgctg---acaac---caataacaggaagccgccgagctcggcaa-gggttctttcaagtatgcgtgggttcttgacaagctcaaggccgagcgtgagcgtggtatcaccatcgatattgctctgtggaagttcgagactgaggagtacaatgtcaccgtcattgacgctcccggtcaccgtgatttcatcaagtctcattttaggcaacagatttccagcgagcacggtcttgacagcaatggagtgtaag-tctgg-------ccta-tctg------------ataatacgcacatt-g--------catccagctgacatt----------------tcaatctctatagctacaacggcacctctgagctccagctggagcgcatgagcgtctacttcaacgaggcttctggcaacaagtatgttccccgtgccgttctcgtcgatctcgagcccggtaccatggacgccgtccgcgccggtcccttcggccagctct
>Apiospora_piptatheri_AP4817A
ac-aactcccacaccattt--gttaact-tactcagttat-gcctcggcgtgaactgcg----tac--ggag-gcaggtcg------------ggtgttac--cctgtagc--------------------ctaccctgtaggttacc--------------------cggtagctaccctgtag------------------gctaccctgtagc-------------------------------------gtaccctgcac---------------------------------------------c--actcccgc-gcagcccgccggtgg-tacacg-aaactcttgtttt-attgtatcttctgagcgaattatttt-aataa-ttaaaactttcaacaacggatctcttggttctggcatcgatgaagaacgcagcgaaatgcgataagtaatgtgaattgcagaattcagtgaatcatcgaatctttgaacgcacattgcgcccatcagtattctggtgggcatgcctgttcgagcgtcatttcaacccttaagcctagcttagtgttgggaatcggctgt--attgccgttccttaaagacagtggcggagcgatagttgtcctctgagcgtagtaa--atttatttctcgcttctgtaaggctctatc-ttctcgccataaaacccc--------gcgagtgaagcgggaacagc-tcaaatttgaaatctggcccttgggtccgagttgtaatttgcagaggatgcttttggtgcggtgccttccgagttccctggaacgggacgccttagagggtgagagccccgtacggttggacaccaagcctatgtaaagctccttcgacgagtcgagtagtttgggaatgctgctcaaaatgggaggtatatttcttctaaagctaaatattggccagagaccgatagcgcacaagtagagtgatcgaaagatgaaaagcactttgaaaagagggttaaatagcacgtgaaattgttgaaagggaaggatttatgaccagactttttctagggggatcatccggtgttctcaccggtgcac-ttcccctagttgaggccagcatcggtttctgtcgagggataaaagctttaggaatgtggctccctccggggagtgttatagcctgttgcataataccttgacggggaccgaggttcgcgcatt-gcaaggatgctggcgtaatggttattaatcacccgtcttgaaacacggaccaaggagtcg-aacatttgtgcgagtgtttgggtgttaaaccctcacgcgtaatgaaagtgaacggaggtgagagcccttcggggtgcatcatcgaccgatcctgatgtcttcggatggatttgagtaagagcattaatgttcggacccgaaagatggtgaactatgcgtggatagggtgaagccagaggaaactctggtggaggctcgcagcggttctgacgtgcaaatcgatcgtcaaatctgcgcat--------------------------------------------------------------------------------------------------------------------------------------------------------------------------------------------------------------------------------------------------------------------------------------------------------------------------------------------------------------------------------------------------------------------------------------------------------------------------------------------------------------------------------------------------------------------------------------------------------------------------------------------------------------------------------------------------------------------------------------------------------
>Apiospora_marii_GUCC_10228
ac-aactcccacaccattt--gtcaac--ttaccagttat-gcctcggcgtgaactgcg----tac--ggag-gcaggtcg------------ggtgttac--cctgtagc--------------------ctaccctgtaggttacc--------------------cggtagctaccctgtag------------------gctaccctgtagc-------------------------------------ttaccctgcac---------------------------------------------c--actcccgc-gcagcccgccggtgg--acact-aaactcttgtttt-attgtatcttctgagcgtattatttt-aataa-ttaaaactttcaacaacggatctcttggttctggcatcgatgaagaacgcagcgaaatgcgataagtaatgtgaattgcagaattcagtgaatcatcgaatctttgaacgcacattgcgcccatcagtattctggtgggcatgcctgttcgagcgtcatttcaacccttaagcctagcttagtgttgggaatctactgt--actgtagttccttaaagacagtggcggagcgatagttgtcctctgagcgtagtaa--atttatttctcgcttctgtaaggctctatc-ttctcgccataaaacccccaattttt---------------------------------------------------------------------------------------------------------------------------------------------------------------------------------------------------------------------------------------------------------------------------------------------------------------------------------------------------------------------------------------------------------------------------------------------------------------------------------------------------------------------------------------------------------------------------------------------------------------------------------------------------------------------------------------------------------------------------------------------------------------------------------------------------------------------------------------gctggcattcacgc-tgctgtcg----gtgtctcccttcaccccg-ccttgaggctcga--cccctccattgga--ttttttcct-atcttgga---ggggcaactcaaccc---tgtgt------ccccactttcact-ggacaaattggcac-gggcct----cgcacgggcc-caaca-----tacacaaagt-cctcaattag-at-atgc-aacat-ggatactg---acaac---caacaataggaagccgccgagctcggcaa-gggttctttcaagtatgcctgggttcttgacaagctcaaggccgagcgtgagcgtggtatcaccatcgatattgctctgtggaagttcgagactgaggagtacaacgtcaccgtcattgacgctcccggtcaccgtgatttcatca--tgttccttcaggcaacagatttccagcgagcacggtctcgacagcaatggagtgtaag-tcttg----ccgcctg-ccta------------gcgtcgc----ctt-g--------cctctggctgacagc----------------tcaacttt-atagctacaacggtacctcggagctccagctggagcgcatgagcgtctacttcaacgaggcttcgggcaacaagtatgttccccgtgccgttctcgtcgatctcgagcccggtaccatggacgctgtccgtgccggtcccttcggccagcttt
>Apiospora_pseudoparenchymatica_LC7234
ac-aactcccataccattt--gccaact-tacctagctat-gcctcggcgtaagctcgg----ccg--ggag-gtgcgtcgt-----------cgagacaa----------------------------------------------------------------------------------------------gtgagggtgctaccctgtagcctctc----gtc------------------------tccccggcgcgc---------------------------------------------cgcactcccgccgcagcccgccggcgg-tacact-aaactcttgttta-atcgtatgttctgagcgtcttatttt-aataagtcaaaactttcaacaacggatctcttggttctggcatcgatgaagaacgcagcgaaatgcgataagtaatgtgaattgcagaattcagtgaatcatcgaatctttgaacgcacattgcgcccattagtattctagtgggcatgcctgttcgagcgtcatttcaacccttaagcctagcttagtgttgggaatctaccgc--acggtagttccttaaagacagtggcagagcgataggtgtcctctgagcgtagtaa-tttctatttctcgcttctgttaggccctacg-gtcccgccataaaacccccccttctcgcgagtgaagcgggaacagc-tcaaatttgaaatctggccttcgggtccgagttgtaatttgcagaggatgcttttggtgcggtgctttccgagttccctggaacgggacgccttagagggtgagagccccgtacggttggccaccaagcctgtgtaaagctccttcgacgagtcgagtagtttgggaatgctgctcaaaatgggaggtatatttcttctaaagctaaatactggccagagaccgatagcgcacaagtagagtgatcgaaagatgaaaagcactttgaaaagagggttaaatagcacgtgaaattgttgaaagggaagggtttatgaccagaccttttctagggggatcatccggtgttctcaccggtgcac-ttcccctagttgaggccagcatcggtttctgtagggggataaaagcttcgggaatgtggctccttc--gggagtgttatagcccgttgcataatacccttacggggaccgaggtccgcgcttcggctaggatgctggcgtaatggttattaaccacccgtcttgaaacacggaccaaggagtcg-aacatttgtgcgagtgtttgggtgttaaaccctcacgcgtaatgaaagtgaacggaggtgagagcccttcggggtgcatcatcgaccgatcctgatgtcttcggatggatttgagtaagagcataactgttcggacccgaaagatggtgaactatgcgtggatagggtgaagccagaggaaactctggtggaggctcgcagcggttctgacgtgcaaatcgatcgtcaaatctgcgcatactggtggtggcacacgctgt------cttccctctttcaccccg-ccttcagagttga--cccctccatctcaa--tttt------tcttgga---ggggcaactaaaccc---tgtgc-----accccacttccactggcacaatttgata--aggcct----cgcacgggcc-caa------------------ttttaattgg-at-gtgc-aacag-cattgctg---acaatagttgacaacaggaagccgctgaactcggcaa-gggttccttcaagtatgcgtgggttcttgacaagctcaaggccgagcgtgagcgtggtatcaccatcgatatcgctctctggaagttcgagactgaggcgtacaatgtcaccgtcattgacgctcccggtcaccgtgacttcatcaagtccccttttaggcaacagatttccagcgagcacggtctcgacagcaatggagtgtaag-tcttg-------cctg-tccc-gtgccgtg-tcgtgtcac----ccg-g--------catcgagctgacagt----------------gcgactcg-atagctacaacggtacctctgagctccagctggagcgcatgagcgtctacttcaacgaggcttcgggcaacaagtacgttccccgtgccgttctcgtcgatctcgagcccggtaccatggacgccgtccgcgccggtcccttcggtcagctct
>Apiospora_pseudorasikravindrae_strain_KUMCC_20_0208
ac-aactcccacaccattt--gccaactttactcagttat-gcctctccgtaagctcct----ccc--gggg-ctgccgggt-----------cgcgctgcgtgcgacagc----------------------------------------------------------------taccctgtag------------------cttacccggtagc------------------------------------gctaccctggac---------------------------------------------cgataccctgcggcggcccgccggtgg--aaacg-aaactcttgtttt-attgtatcttctgagcatcatatttt-aataagttaaaactttcaacaacggatctcttggttctggcatcgatgaggaacacagcgaaatgcgataagtaatgtgaattgcagaattcatggaatcatcgaatctttgaactcacattgcgcccatcagtattctggtgggcatgcctgttcgagcgtcatttcaacccttaagcctagcttagtgttgggaatcgaccgt--agggtcgttccttagaaacagtggcggatgggcagtggtcctctgagcgtagtaa--atttatttctcgcttttgtcaggccctgtc-ctcccgccataaaacccccaattttt---------------------------------------------------------------------------------------------------------------------------------------------------------------------------------------------------------------------------------------------------------------------------------------------------------------------------------------------------------------------------------------------------------------------------------------------------------------------------------------------------------------------------------------------------------------------------------------------------------------------------------------------------------------------------------------------------------------------------------------------------------------------------------------------------------------------------------------gctggca------t-tgctat----------ccctcttcaccccg-ccttcagagttga--cccctccatttgag-atttttctt-atcttgga---ggggcaacccagccc---tgtgt------ccccactttcact-acacaatttggcgt-ggacct----cgcacgggcc-cagta-----tccaaaaagt-cctcaattggaataatgc-aacat-caattctg---acaac---c-ataataggaagccgccgaactcggcaa-gggttccttcaagtatgcgtgggttcttgacaagctcaaggccgagcgtgagcgtggtatcactatcgatattgctctgtggaagttcgagactgaggagtacaatgtcaccgtcattgacgctcccggtcaccgtgatttcatcaagtccccttacaggcaacagatttccagcgagcacggcctcgacagcaatggagtgtaag-tcttg-------cccg-taca------------acgccaccttgctt-g--------cttcctgctgacaga----------------tcccttcg-atagctacaacggtacctctgagctccagttggagcgcatgagcgtttacttcaacgaggcttccggcaacaagtacgttcctcgtgccgtcctcgtcgatctcgagcccggtactatggacgccgtccgtgccggtcctttcggccagcttt
>Apiospora_pseudosinensis_CPC_21546
ac-aactcccacaccattt--gtcaactttactcagttat-gcctcggcgtgaactgcg----tac--ggag-gcagagt-------------ggt-----------------------------------------------------------------------------------------------------------gctaccctgtagc------------------------------------gctaccctgtat---------------------------------------------ca-actcccgc-gcagcccgccggtgg-tacact-aaactcttgtttt-attttatattctgagcgtattatttt-aataa-ttaaaactttcaacaacggatctcttggttctggcatcgatgaagaacgcagcgaaatgcgataagtaatgtgaattgcagaattcagtgaatcatcgaatctttgaacgcacattgcgcccatcagtattctggtgggcatgcctgttcgagcgtcatttcaacccttaagcctagcttagtgttgggaatcgactgt--attgtcgttccttaaagacagtggcggagcgatagttgtcctctgagcgtagtaa--atttatttctcgcttctgtaaggctctatt-ctcccgccataaaacccccaatttttgcgagtgaagcgggaacagc-tcaaatttgaaatctggcccttgggtccgagttgtaatttgcagaggatgcttttggtgcggtgccttccgagttccctggaacgggacgccttagagggtgagagccccgtacggttggacaccaagcctatgtaaagctccttcgacgagtcgagtagtttgggaatgctgctcaaaatgggaggtatatttcttctaaagctaaatattggccagagaccgatagcgcacaagtagagtgatcgaaagatgaaaagcactttgaaaagagggttaaatagcacgtgaaattgttgaaagggaaggatttatgaccagactttttctagggggatcatccggtgttctcaccggtgcac-ttcccctagttgaggccagcatcggtttctgtcgagggataaaagctttaggaatgtggctctctccggggagtgttatagccttttgcataataccttgacggggaccgaggttcgcgcatt-gcaaggatgctggcgtaatggttattaatcacccgtcttgaaacacggaccaaggagtcg-aacatttgtgcgagtgtttgggtgttaaaccctcacgcgtaatgaaagtgaacggaggtgagagcctttaggggtgcatcatcgaccgatcctgatgtcttcggatggatttgagtaagagcataactgttcggacccgaaagatggtgaactatgcgtggatagggtgaagccagaggaaactctggtggaggctcgcagcggttctgacgtgcaaatcgatcgtcaaatctgcgcatacaaacacacgtcg-------------tcctccctcttcaccccg-ccttgagacccga--cccctccatctaca--ttttcttc-atcttgga---ggggcaactaaaccc---tgtat------ctccactttaattgacacaacttgacac-ggacct------cacggacc-caa--------ccaagaatt-ccgcaattgg-at-atgc-aacag-cattgctg---acaac---caacaataggaagccgctgagcttggcaa-gggttccttcaagtatgcgtgggttcttgacaagctcaaggccgagcgtgagcgtggtatcaccatcgatattgctctgtggaagttcgagactgaggagtacaatgtcaccgtcattgacgctcccggtcatcgtgatttcatcaagtatccctttaggcaacagatttccagcgagcacggtctcgacagcaatggagtgtaag-tcttg----ccgcctg-ccca------------gtgtcac----ctt-g--------cgtctggctgacagt----------------tcaacttt-atagctacaacggtacctctgagctccagctggagcgcatgagcgtctacttcaacgaggcttcgggcaacaagtatgttccccgtgccgtcctcgtcgatctcgagcccggtaccatggacgccgtccgtgctggtcccttcggacagcttt
>Apiospora_pseudospegazzinii_CBS_102052
ac-aactcccataccattt--gtcaact-tactcagttat-gcctcggcgtgaactgcg----tat--ggag-gcaggtcg------------ggtgttac--cctgtagc--------------------ctaccctgtaggttacc--------------------cggtagctaccctgtag------------------gttaccctgtagc-------------------------------------ttaccctgcac---------------------------------------------c--actcccgc-gcagcccgccggtgg-tacacg-aaactcttgtttt-attgtatcttctgagcgaattatttt-aataa-ttaaaactttcaacaacggatctcttggttctggcatcgatgaagaacgcagcgaaatgcgataagtaatgtgaattgcagaattcagtgaatcatcgaatctttgaacgcacattgcgcccatcagtattctggtgggcatgcctgttcgagcgtcatttcaacccttaagcctagcttagtgttgggaatctactgt--actgtagttccttaaagacagtggcggagcgatggttgtcctctgagcgtagtaa--atttatttctcgcttctgtaaggctctgtc-ctcccgccataaaacccccaa-ttttgcgagtgaagcgggaacagc-tcaaatttgaaatctggcccttgggtccgagttgtaatttgcagaggatgcttttggtgcggtgccttccgagttccctggaacgggacgccttagagggtgagagccccgtacggttggacaccaagcctatgtaaagctccttcgacgagtcgagtagtttgggaatgctgctcaaaatgggaggtatatttcttctaaagctaaatattggccagagaccgatagcgcacaagtagagtgatcgaaagatgaaaagcactttgaaaagagggttaaatagcacgtgaaattgttgaaagggaaggatttatgaccagactttttctagggggatcatccggtgttctcaccggtgcac-ttcccctagtggaggccagcatcggtttctgtcgggggataaaagcttcgggaatgtggctctctccggggagtgttatagcccgttgcataataccctgacggggaccgaggttcgcgcatt-gcaaggatgctggcgtaatggttattaatcacccgtcttgaaacacggaccaaggagtcg-aacatttgtgcgagtgtttgggtgttaaaccctcacgcgtaatgaaagtgaacggaggtgagagcctttcggggtgcatcatcgaccgatcctgatgtcttcggatggatttgagtaagagcataactgttcggacccgaaagatggtgaactatgcgtggatagggtgaagccagaggaaactctggtggaggctcgcagcggttctgacgtgcaaatcgatcgtcaaatctgcgcatgttggcatacatgt-cgctgtcg----atgtctcccttcaccccg-ctccgaga-ttga--cccctccattgga--ttttttcct-atcatgga---ggggcaactcaaccc---tgttt------ccccactttccct-gcacaaattggcac-ggacct----cgcaccgacc-caaca-----tacaaaaagt-cctcaattgg-at-atgc-aacac-gaatactg---acaac---caaaaataggaagccgccgagctcggcaa-gggttctttcaagtatgcctgggttcttgacaagctcaaggccgagcgtgagcgtggtatcaccatcgatatcgctctgtggaagttcgagactgaggagtacaacgtcaccgtcattgacgctcccggtcaccgtgatttcatcaagtgtccccttaggcaacagatttccagcgagcacggtctcgacagcaatggagtgtaag-tcttg----tcgccta-ccca-----------gttgtcgc----ctc-g--------catctggctgacagg----------------tcaatttt-atagctacaacggtacctcggagctccagctggagcgcatgagcgtctacttcaacgaggcttcgggcaacaagtatgttccccgtgccgttctcgtcgatctcgagcccggtaccatggacgctgtccgtgccggtcccttcggtcagcttt
>Apiospora_pterosperma_CPC_20193
ac-aactcccataccattt--gttaacc-tactcagttat-gcctcggcgtaagctcag----tcc--ggag-gcgtgtcgttgaactaaagttcggttac--cctgtagc----------------------------------------------------------------taccctgtagc--------taccctgtagccgccctctagc------------------------------------gcttcgacgtgc---------------------------------------------cacactcctgctgcagcccgccggtgg-tacact-aaactcttgtttt-attttacgttctgagcgtcttatttt-aataagttaaaactttcaacaacggatctcttggttctggcatcgatgaagaacgcagcgaaatgcgataagtaatgtgaattgcagaattcagtgaatcatcgaatctttgaacgcacattgcgcccattagtattctaatgggcatgcctgttcgagcgtcatttcaacccttaagcctagcttagtgttgggagtccactgt--attgtggttccttaaagacagtggcggagcgatagttgtcctctgagcgtagtaa--tttttattctcgcttctgctaggctctatc-ttctcgccataaaaccccctatttttgcgagtgaagcgggaacagc-tcaaatttgaaatctggcccttgggtccgagttgtaatttgcagaggatgcttttggtgcggtgccttccgagttccctggaacgggacgccttagagggtgagagccccgtacggttggccaccaagcctgtgtaaagctccttcaacgagtcgagtagtttgggaatgctgctcaaaatgggaggtatatttcttctaaagctaaatactggccagagaccgatagcgcacaagtagagtgatcgaaagatgaaaagcactttgaaaagagggttaaatagcacgtgaaattgttgaaagggaagggtttatgaccagactttttctagggggatcatccggtgttctcaccggtgcac-ttcccctagttgaggccagcatcggtttctgtagggggataaaagcttcgggaatgtggctccttc--gggagtgttatagcccgttgcataatacccttacggggaccgaggttcgcgcatt-gcaaggatgctggcgtaatggttattaaccacccgtcttgaaacacggaccaaggagtcg-aacatttgtgcgagtgtttgggtgttaaaccctcacgcgtaatgaaagtgaacggaggtgagagcccttcggggtgcatcatcgaccgatcctgatgtcttcggatggatttgagtaagagcataactgttcggacccgaaagatggtgaactatgcgtggatagggtgaagccagaggaaactctggtggaggctcgcagcggttctgacgtgcaaatcgatcgtcaaatctgcgcatacaaacacacgtcg-------------tcctccctcttcaccccg-ccttgagacccga--cccctccatctaca--ttttcttc-atcttgga---ggggcaactaaaccc---tgtat------ctccactttaattgacacaacttgacac-ggacct------cacggacc-caa--------ccaagaatt-ccgcaattgg-at-atgc-aacag-cattgctg---acaac---caacaataggaagccgctgagcttggcaa-gggttccttcaagtatgcgtgggttcttgacaagctcaaggccgagcgtgagcgtggtatcaccatcgatattgctctgtggaagttcgagactgaggagtacaatgtcaccgtcattgacgctcccggtcatcgtgatttcatcaagtccccttttaggcaacagatttccagcgagcacggtcttgacagcaatggagtgtaag-tcttg-------cctg-tccc------------atttcac----ctt-g--------cgtctagctgacagt----------------tcaacttg-gtagctacaacggtacctctgagctccagctggagcgcatgagcgtctacttcaacgaggcttcgggcaacaagtatgtcccccgtgccgttctcgtcgatctcgagcccggtaccatggacgccgtccgcgccggtcccttcggccagcttt
>Arthrinium_pusillispermum_KUC21321
tc-aactccca-accattt--gtcaact-tactcagttat-gcctcggcgtaagctggg----cgg--gtcg-------------------gacgtgctac--cctggagc----------------------------------------------------------------taccctgta-------------------gctacccggtagc---------------------------------------------------------------------------------------------cgcggccgcctcctagcccgccggtgg-tacgct-aaactcttgttta-attgtatattctgagcgtcttatttt-aataagttaaaactttcaacaacggatctcttggttctggcatcgatgaagaacgcagcgaaatgcgataagtaatgtgaattgcagaattcagtgaatcatcgaatctttgaacgcacattgcgcccattagtattctagtgggcatgcctgttcgagcgtcatttcaacccttaagcctagcttagtgttgggaatctactgt--attgtagttccttaaagacagtggcggagcgatagttgtcctctgagcgtagtaa--tacttattctcgcttttgttaggtgctatc-ttctcgccataaaacccccaatttttgcgagtgaagcgggaacagc-tcaaatttgaaatctggccttcgggtccgagttgtaatttgcagaggatgcttttggtgcggtgccttccgagttccctggaacgggacgccttagagggtgagagccccgtacggttggccaccaagcctgtgtaaagctccttcgacgagtcgagtagtttgggaatgctgctcaaaatgggaggtatatttcttctaaagctaaatactggccagagaccgatagcgcacaagtagagtgatcgaaagatgaaaagcactttgaaaagagggttaaatagcacgtgaaattgttgaaagggaaggatttatgaccagactttttttagggggatcatccggcgttctcgccggtgcac-ttcccctaattgaggccagcatcggtttctgccgggggataaaagcttcgggaatgtggctccttc--gggagtgttataacccgttgcataataccctggcggggaccgaggttcgcgcatctgcaaggatgctggcgtaatggttattaatcacccg-------------------------------------------------------------------------------------------------------------------------------------------------------------------------------------------------------------------------------------------------------------------------gctggca----tgt-cgctat----------ccctcttcaccccg-ccttcagagttga--cccctccatttgag-atttttctt-atcttgga---ggggcaacccagccc---tgtgt------ccccactttcact-acacaatttggcgt-ggacct----cgcacgggcc-cagta-----tccaaaaagt-cctcaattggaataatgc-aacat-caattctg---ccaac---c-ataataggaagccgccgaactcggcaa-gggttccttcaagtatgcgtgggttcttgacaagctcaaggccgagcgtgagcgtggtatcaccatcgatattgctctgtggaagttcgagactgaggagtacaatgtcaccgtcattgacgctcccggtcaccgtgatttcatcaagttccccatcaggcaacagatttccagcgagcatggtcttgacagcagtggagtgtaag-tcttg-------cctg-tctt-----------tgcattgc----ctc-g--------tgtcgggctgacagt----------------tccttgtg-atagctacaacggcacctctgagctccagctggagcgcatgagcgtgtacttcaacgaggcatcgggcaacaagtatgttcctcgtgccgttctcgtcgatctcgagcccggtaccatggacgccgtccgcgccggtcctttcggtcagcttt
>Apiospora_qinlingensis_JN5
ac-aactcccacaccatct--gttaacc-tacccagttat-gcctcggcgtaagctcgg----ctg--gagg--cagttc-------------agagctac--cctgtagc----------------------------------------------------------------------------------------------------------------------------------------------gatgactgcgc------------------------------------------------tactctggccgcgcccgccggtgg-tacact-aaact-atatttt-attttatcttctgagcgtcttatttt-aataagttaaaactttcaacaacggatctcttggttctggcatcgatgaagaacgcagcgaaatgcgataagtaatgtgaattgcagaattcagtgaatcatcgaatctttgaacgcacattgcgcccatcagtattctggtgggcatgcctgttcgagcgtcatttcaacccttaagcctagcttagtgttgggaatctactgt--actgtagttccttaaagacagtggcggagcggcagtggtcctctgagcgtagtaa---tttatttctcgcttttgtcaggccctgtc-ctcccgccataaaacccccaattttt---------------------------------------------------------------------------------------------------------------------------------------------------------------------------------------------------------------------------------------------------------------------------------------------------------------------------------------------------------------------------------------------------------------------------------------------------------------------------------------------------------------------------------------------------------------------------------------------------------------------------------------------------------------------------------------------------------------------------------------------------------------------------------------------------------------------------------------gctggcacatttc--tgctgt-----gccgtcattttcaaccccg-ccttgagcatcaa--cccctccatcgaga--attttctc-atcttgga---ggggcaac-aaaccc---tgtgt------ccccacttccatt-gcacaatttggccc-gagccc----cgcacgggcc-taa-------cccaaacaat-tttcaattgaatt-ttgt-aacat-cattgctg---acaac---caatcacaggaagccgccgagctcggaaa-gggttctttcaagtatgcgtgggttcttgacaagctcaaggccgagcgcgagcgtggtatcaccatcgatatcgctctgtggaagttcgagactgaggagtacaatgtcaccgtcattgacgctcccggtcaccgtgatttcatcaagttcccttttaggcaacagatttccagcgagcacggtcttgacagcaatggagtgtaag-ttttg-------cctg-tccc------------atatcacacgcatc-a--------cacctagctgacatt----------------tccacctg-atagctacaacggcacctctgagctccagctggagcgcatgagcgtctacttcaacgaggcttcgggcaacaagtatgttccccgtgccgttctcgtcgatctcgagcccggtaccatggacgccgtccgcgccggtcccttcggccagctct
>Apiospora_rasikravindrae_LC5449
ac-aactcccacaccattt--gccaactttactcagttat-gcctcggcgtaagctccg----tac--gggg-ctgccgggt-----------tgcgctgcgggcgacagc----------------------------------------------------------------taccctgtag------------------cttaccctgtagc------------------------------------gctaccctgtag---------------------------------------------cgttaccctgcggcggcccgccggtgg--aaacg-aaactcttgtttt-attgtatcttctgagcgtcttatttt-aataagttaaaactttcaacaacggatctcttggttctggcatcgatgaagaacgcagcgaaatgcgataagtaatgtgaattgcagaattcagtgaatcatcgaatctttgaacgcacattgcgcccatcagtattctggtgggcatgcctgttcgagcgtcatttcaacccttaagcctagcttagtgttgggaatcgaccgt--agggtcgttccttaaagacagtggcggagcggcagtggtcctctgagcgtagtaa--atttatttctcgcttttgtcaggccctgtc-ctcccgccataaaacccccaatttttgcgagtgaagcgggaacagc-tcaaatttgaaatctggcccttgggtccgagttgtaatttgcagaggatgcttttggtgcggtgccttccgagttccctggaacgggacgccttagagggtgagagccccgtacggttggccaccaagcctgtgtaaagctccttcgacgagtcgagtagtttgggaatgctgctcaaaatgggaggtatatttcttctaaagctaaatactggccagagaccgatagcgcacaagtagagtgatcgaaagatgaaaagcactttgaaaagagggttaaatagcacgtgaaattgttgaaagggaaggatttatgaccagactttttctagggggatcatccggtgttctcaccggtgcac-ttcccctagttgaggccagcatcggtttctgtcgggggataaaagcttcgggaatgtggctccctccggggagtgttatagcccgttgcataataccctgacggggaccgaggttcgcgcatt-gcaaggatgctggcgtaatggttattaatcacccgtcttgaaacacggaccaaggagtcg-aacatttgtgcgagtgtttgggtgttaaaccctcacgcgtaatgaaagtgaacggaggtgagagcccttcggggtgcatcatcgaccgatcctgatgtcttcggatggatttgagtaagagcataactgttcggacccgaaagatggtgaactatgcgtggatagggtgaagccagaggaaactctggtggaggctcgcagcggttctgacgtgcaaatcgatcgtcaaatctgcgcatgctggca----tgt-cgctat----------ccctcttcaccccg-ccttcagagttga--cccctccatttgag-atttttctt-atcttgga---ggggcaacccagccc---tgtgt------ccccactttcatt-gcacaatttggcgt-ggacct----cgcacgggcc-cagta-----tccaaaaagt-cctcatttggaataatgc-aacat-caattctg---acaac---a-ataataggaagccgccgaactcggcaa-gggttccttcaagtatgcgtgggttcttgacaagctcaaggccgagcgtgagcgtggtatcactatcgatattgctctgtggaagttcgagactgaggagtacaatgtcaccgtcattgacgctcccggtcaccgtgatttcatcaagtccccttacaggcaacagatttccagcgagcacggcctcgacagcaatggagtgtaag-tcttg-------cccg-taca------------acgccaccttgctt-g--------cttcctgctgacaga----------------tcccttcg-atagctacaacggtacctctgagctccagctggagcgcatgagcgtttacttcaacgaggcttccggcaacaagtacgttcctcgtgccgtcctcgtcgatctggagcctggtactatggacgccgtccgtgccggtcctttcggccagcttt
>Apiospora_sacchari_CBS_212_30
ac-aactcccacaccattt--gttaac--ttaccagttat-gcctcggcgtgaactgcg----tac--ggag-gcaggtcg------------ggcgttac--cctgtagc--------------------ctaccctgtaggttacc--------------------cggtagctaccctgtag------------------gctaccctgtagc-------------------------------------ttaccctgcac---------------------------------------------c--actcccgc-gcagcccgccggtgg--acact-aaactcttgtttt-attgtatcttctgagcgtattatttt-aataa-ttaaaactttcaacaacggatctcttggttctggcatcgatgaagaacgcagcgaaatgcgataagtaatgtgaattgcagaattcagtgaatcatcgaatctttgaacgcacattgcgcccatcagtattctggtgggcatgcctgttcgagcgtcatttcaacccttaagcctagcttagtgttgggaatctactgt--attgtagttccttaaagacagtggcggagcgatagttgtcctctgagcgtagtaa--atttatttctcgcttctgtaaggctctatc-ttctcgccataaaacccccaatttttgcgagtgaagcgggaacagc-tcaaatttgaaatctggcccttgggtccgagttgtaatttgcagaggatgcttttggtgcggtgccttccgagttccctggaacgggacgccttagagggtgagagccccgtacggttggacaccaagcctatgtaaagctccttcgacgagtcgagtagtttgggaatgctgctcaaaatgggaggtatatttcttctaaagctaaatattggccagagaccgatagcgcacaagtagagtgatcgaaagatgaaaagcactttgaaaagagggttaaatagcacgtgaaattgttgaaagggaaggatttatgaccagactttttctagggggatcatccggtgttctcaccggtgcac-ttcccctagttgaggccagcatcggtttctgtcgggggataaaagctttaggaatgtggctccctccggggagtgttatagcctgttgcataataccctgacggggaccgaggttcgcgcatt-gcaaggatgctggcgtaatggttattaatcacccgtcttgaaacacggaccaaggagtcg-aacatttgtgcgagtgtttgggtgttaaaccctcacgcgtaatgaaagtgaacggaggtgagagcctttcggggtgcatcatcgaccgatcctgatgtcttcggatggatttgagtaagagcattaatgttcggacccgaaagatggtgaactatgcgtggatagggtgaagccagaggaaactctggtggaggctcgcagcggttctgacgtgcaaatcgatcgtcaaatctgcgcatgctggcattcacgc-tgctgtcg----gtgtctcccttcaccccg-ccttgaggctcga--cccctccattgga--atttttcct-atcttaga---ggggcaactcaaccc---tgtgt------ccccactttcact-gcacaaattggcac-gggcct----cgcacgggcc-caaca-----tccacaaagt-cctcaattga-gt-atgc-aacatgggatactg---acaac---caataataggaagccgccgagctcggcaa-gggttctttcaagtatgcctgggttcttgacaagctcaaggccgagcgtgagcgtggtatcaccatcgatattgctctgtggaagttcgagactgaggagtacaacgtcaccgtcattgacgctcccggtcaccgtgatttcatcaagtgtccctttaggcaacagatttccagcgagcacggtctcgacagcaatggagtgtaag-tcttg----cctcctg-ccta------------gtgtcgc----gtt-a--------catctggctgacagt----------------tcgacttg-atagctacaacggtacctcggagctccagctggagcgcatgagcgtctacttcaacgaggcttcgggcaacaagtatgttccccgtgccgttctcgtcgatctcgagcccggtaccatggacgctgtccgtgccggtcccttcggccagcttt
>Apiospora_saccharicola_CBS_191_73
ac-aactcccataccattt--gtaaactttactcagttat-gcctcggcgtgaactgcg----tac--ggag-gcagagt-------------ggtgttac--ccggtagc---------------------------------------------------------------ttaccctgtag------------------gttaccctgtggc------------------------------------gctaccctgtat---------------------------------------------ca-actcccgc-gcagcccgccggtgg-tacact-aaactcttgtttt-attttatattctgagcgtattatttt-aataa-ttaaaactttcaacaacggatctcttggttctggcatcgatgaagaacgcagcgaaatgcgataagtaatgtgaattgcagaattcagtgaatcatcgaatctttgaacgcacattgcgcccatcagtattctggtgggcatgcctgttcgagcgtcatttcaacccttaagcctagcttagtgttgggaatctactgt--actgtagttccttaaagacagtggcggagcgatagttgtcctctgagcgtagtaa--atttatttctcgcttctgcaaggctctgtc-ctcccgccataaaacccccaatttttgcgagtgaagcgggaacagc-tcaaatttgaaatctggcccttgggtccgagttgtaatttgcagaggatgcttttggtgcggtgccttccgagttccctggaacgggacgccttagagggtgagagccccgtacggttggacaccaagcctatgtaaagctccttcgacgagtcgagtagtttgggaatgctgctcaaaatgggaggtatatttcttctaaagctaaatattggccagagaccgatagcgcacaagtagagtgatcgaaagatgaaaagcactttgaaaagagggttaaatagcacgtgaaattgttgaaagggaaggatttatgaccagactttttctagggggatcatccggtgttctcaccggtgcac-ttcccctagttgaggccagcatcggtttctgtcgagggataaaagctttaggaatgtggctctctccggggagtgttatagcctgttgcataataccttgacggggaccgaggttcgcgcatt-gcaaggatgctggcgtaatggttattaatcacccgtcttgaaacacggaccaaggagtcg-aacatttgtgcgagtgtttgggtgttaaaccctcacgcgtaatgaaagtgaacggaggtgagagcctttaggggtgcatcatcgaccgatcctgatgtcttcggatggatttgagtaagagcataactgttcggacccgaaagatggtgaactatgcgtggatagggtgaagccagaggaaactctggtggaggctcgcagcggttctgacgtgcaaatcgatcgtcaaatctgcgcatgctggtattcacgt-cgctgctg----ttgtctcccttcaccccg-ccttgag-tttga--cccctccattggg--atttttctt-ttcttgga---ggggcaacccaaccc---tgtgt------ccccactttcgct-gcacaaactggcac-gggcct----cgcacggacc-caaca-----tccaaaaagt-cttcaatctg-gt-atgc-aacat-tgatactg---acaac---caataataggaagccgccgaactcggcaa-gggttctttcaagtatgcctgggttcttgacaagctcaaggccgagcgcgagcgtggtatcaccatcgatattgctctgtggaagttcgagactgaggagtacaatgtcaccgtcattgacgctcccggtcaccgtgatttcatcaagtatccctttaggcaacagatttccagcgagcacggtctcgacagcaatggagtgtaag-tctta----ccgcctg-ccca------------gcattac----cac-g--------cgtctggctgacagt----------------ccaactct-atagctacaacggtacctctgagctccagctggagcgcatgagcgtctacttcaacgaggcttcgggcaacaagtatgttccccgtgccgtcctcgtcgatctcgagcccggtaccatggacgccgtccgtgctggtcccttcggacagcttt
>Arthrinium_sargassi_KUC21228
ac-aactcccacaccatttgtgccaaccttactcagttac-gcctcggcgtaagctccg----tac--gggg-ccgccgggt-----------tgcgttgcgggcgacagc----------------------------------------------------------------taccccgtag------------------cttaccccgtagc------------------------------------gctaccccgtag---------------------------------------------cg-taccccgcggcggcccgccggtgg--aaacg-aaactctcgtttt-atcgtatcttctgagcgtcttatttt-aataagttaaaactttcaacaacggatctcttggttctggcatcgatgaagaacgcagcgaaatgcgataagtaatgtgaattgcagaattcagtgaatcatcgaatctttgaacgcacattgcgcccatcagtattctggtgggcatgcctgttcgagcgtcatttcaacccttaagcctagcttagtgttgggaatcgactgt--attgtcgttccttaaagacagtggcggagcggcagtggtcctctgagcgtagtaa--atttatttctcgcttttgtcaggccctgtc-ctcccgccataaaacccccaatttttgcgagtgaagcgggaacagc-tcaaatttgaaatctggcccttgggtccgagttgtaatttgcagaggatgcttttggtgcggtgccttccgagttccctggaacgggacgccttagagggtgagagccccgtacggttggccaccaagcctgtgtaaagctccttcgacgagtcgagtagtttgggaatgctgctcaaaatgggaggtatatttcttctaaagctaaatactggccagagaccgatagcgcacaagtagagtgatcgaaagatgaaaagcactttgaaaagagggttaaatagcacgtgaaattgttgaaagggaaggatttatgaccagactttttctggggggatcatccggtgttctcaccggtgcac-ttcccccagttgaggccagcatcggtttctgccgggggataaaagcttcgggaatgtggctcccttcggggagtgttatagcctgttgcataataccctggcggggaccgaggttcgcgcatt-gcaaggatgctggcgtaatggttattaatcacccgtcttgaaacacggaccaaggagtcg-aacatttgtgcgagtgtttgggtgttaaaccctcacgcgtaatgaaagtgaacggaggtgagagcctttcggggtgcatcatcgaccgatcctgatgtcttcggatggatttgagtaagagcataactgttcggacccgaaagatggtgaactatgcgtggatagggtgaagccagaggaaactctggtggaggctcgcagcggttctgacgtgcaaatcgatcgtcaaatctgcgcatgctggcatacatgt-ggccat----------gcctcttcaccccg-ccttcagagttga--cccctccatttgag-atttttctt-atcttgga---ggggcaacccaaccc---tgtgt------ccccactttcacc-acacaactttgcac-ggacct----cgcacgggcc-caaca-----tccaaaaagt-cctcaattgagat-atgc-aacat-catttctg---acaat---c-ctaataggaagccgccgaactcggcaa-gggttccttcaagtatgcgtgggttcttgacaagctcaaggccgagcgcgagcgtggtatcaccatcgatattgctctgtggaagttcgagactgaggagtacaatgtcaccgtcattgacgctcccggtcaccgtgatttcatcaagtccccttataggcaacagatttccagcgagcacggtctcgacagcaatggagtgtaag-tcttg-------cctg-taca------------acgccaccttgctt-g--------cttcccgctgacagt----------------tccgttcg-atagctacaacggtacctctgagctccagctggagcgcatgagcgtttacttcaacgaggcttccggcaacaagtatgttcctcgtgccgtcctcgtcgatcttgagcccggtaccatggacgccgtccgtgccggtcctttcggccagcttt
>Apiospora_sasae_CPC_38165
tt-aactcccacaccattt--gttaacc-taccaccttat-gcctcggcgtaagctcgg----ttc--gggg-gcgtttcgtc--------gtcgagctac--cctgtggctgccgtgtggctgccttg-------------------------------------------agctaccctgtagc--------gattggctagttaccctgtagctgcactgtggc-------------------------tcttcgacggga---------------------------------------------cgcactccggccgcggcccgccggcgg-tacact-aaactcgt-tttt-accgtacattctgagcgtcttattttaaataagttaaaactttcaacaacggatctcttggttctggcatcgatgaagaacgcagcgaaatgcgataagtaatgtgaattgcagaattcagtgaatcatcgaatctttgaacgcacattgcgcccactagtattctggtgggcatgcctgttcgagcgtcatttcaacccttaagcctagcttagtgttgggaatccactgt--actgtggttccttaaagacagtggcggagcggcagcggtcctctgagcgtagtaa-ttttttattctcgcttctgttaggccctgtc-ctcccgccgtaaaaccccctattttt----------cgggaacagc-tcaaatttgaaatctggccctcgggtccgagttgtaatttgcagaggatgcttttggcgcggtgccttccgagttccctggaacgggacgccttagagggtgagagccccgtacggttggccaccaagcctgtgtaaagctccttcgacgagtcgagtagtttgggaatgctgctcaaaacgggaggtatatttcttctaaagctaaatactggccagagaccgatagcgcacaagtagagtgatcgaaagatgaaaagcactttgaaaagagggttaaatagcacgtgaaattgttgaaagggaagggtttatgaccagactttttctagggggatcatccggtgttctcaccggtgcac-ttcccctagttgaggccagcatcggtttctgccgggggataaaagcttcgggaatgtggctccttc--gggagtgttatagcccgttgtataataccctggcggggaccgaggttcgcgcattcgcaaggatgctggcgtaatggttattaaccacccgtcttgaaacacggaccaaggagtcg-aacatttgtgcgagtgtttgggtgttaaaccctcacgcgtaatgaaagtgaacggaggtgagagcctttaggggtgcatcatcgaccgatcctgatgtcttcggatggatttgagtaggagcatcactgttcggacccgaaagatggtgaactatgcgtggatagggtgaagccagaggaaactctggtggaggctcgcagcggttctgacgtgcaaatcgatcgtcaaatctgcgcat-----------------------------------------------------------------------------------------------------------------------------------------------------------------------------------------------------------------------------------------------------------------------------------------------------------------------------------------------------------------------------------------------------------------------------------tccccttttaggcagcagatttccagcgagcacggtcttgacagcaatggagtgtaag-tcttg-------cctg-tctg--tc------tcctatcac----ctt-g--------cgtctggctgacaat----------------ttcactcgatcagctacaacggtacctctgagctccagctggagcgcatgagcgtctacttcaacgaggctgcgggcaacaagtatgttccccgtgccgttctcgtcgatctcgagcccggtaccatggacgccgtccgcgccggtcccttcggccagctct
>Arthrinium_septatum_CGMCC3_20134
ac-aactcccacaccattt--gtcaac--ttaccagttat-gcctcggcgtgaactgcg----tac--ggag-gcaggtcg------------ggtgttac--cctgtagc--------------------ctaccctgtaggttacc--------------------cggtagctaccctgtag------------------gctaccctgtagc-------------------------------------gtaccctgcac---------------------------------------------c--actcccgc-gcagcccgccggtgg--acacg-aaactcttgtttt-attgtatcttctgagcgtattatttt-aataa-ttaaaactttcaacaacggatctcttggttctggcatcgatgaagaacgcagcgaaatgcgataagtaatgtgaattgcagaattcagtgaatcatcgaatctttgaacgcacattgcgcccatcagtattctggtgggcatgcctgttcgagcgtcatttcaacccttaagcctagcttagtgttgggaatctactgt--actgtagttccttaaagacagtggcggagcggcagttgtcctctgagcgtagtaa--atttatttctcgcttctgtaaggctctgtc-ctcccgccataaaacccccaatttttgcgagtgaagcgggaacagc-tcaaatttgaaatctggcccttgggtccgagttgtaatttgcagaggatgcttttggtgcggtgccttccgagttccctggaacgggacgccttagagggtgagagccccgtacggttggacaccaagcctatgtaaagctccttcgacgagtcgagtagtttgggaatgctgctcaaaatgggaggtatatttcttctaaagctaaatattggccagagaccgatagcgcacaagtagagtgatcgaaagatgaaaagcactttgaaaagagggttaaatagcacgtgaaattgttgaaagggaaggatttatgaccagactttttctagggggatcatccggtgttctcaccggtgcac-ttcccctagttgaggccagcatcggtttctgtcgggggataaaagctttaggaatgtggctccctccggggagtgttatagcctgttgcataataccctgacggggaccgaggttcgcgcatt-gcaaggatgctggcgtaatggttattaatcacccgtcttgaaacacggaccaaggagtcg-aacatttgtgcgagtgtttgggtgttaaaccctcacgcgtaatgaaagtgaacggaggtgagagcctttcggggtgcatcatcgaccgatcctgatgtcttcggatggatttgagtaagagcattaatgttcggacccgaaagatggtgaactatgcgtggatagggtgaagccagaggaaactctggtggaggctcgcagcggttctgacgtgcaaatcgatcgtcaaatctgcgcatgctggcattcacgc-tgctgtcg----gtgtctcccttcaccccg-ccttgagcctcga--cccctccattgga--atttttcct-atcttgga---ggggcaactcaaccc---tgtgt------ccccactttcact-gcacaaattggcac-gggcct----cgcacgggcc-caaca-----tccacaaagt-cctcaattgg-gt-atgc-aacat-ggatactg---acaac---caataataggaagccgccgagctcggcaa-gggttctttcaagtatgcctgggttcttgacaagctcaaggccgagcgtgagcgtggtatcaccatcgatattgctctgtggaagttcgagactgaggagtacaacgtcaccgtcattgacgctcccggtcaccgtgatttcatcaagtgtccctttaggcaacagatttccagcgagcacggtctcgacagcaatggagtgtaag-tcttg----ccgcctg-ccca------------gcgtcgc----ctt-g--------catctggctgacagt----------------tcaatttt-atagctacaacggtacctcggagctccagctggagcgcatgagcgtctacttcaacgaggcttcgggcaacaagtatgttccccgtgccgttctc----------------------------------------------------------
>Arthrinium_setariae_CFCC_54041
ac-aactcccataccattt--gtaaactttactcagttat-gcctcggcgtaagctcag----taa--ggag-gtagagt-------------ggtgttac--ccggtagc----------------------------------------------------------------taccctgtag------------------cttaccctgtagc------------------------------------gctaccctgcat---------------------------------------------c--gctcctgctgcggcccgccggtgg-tacact-aaactcttgtttt-attttatattctgagcgtattatttt-aataa-ttaaaactttcaacaacggatctcttggttctggcatcgatgaagaacgcagcgaaatgcgataagtaatgtgaattgcagaattcagtgaatcatcgaatctttgaacgcacattgcgcccatcagtattctggtgggcatgcctgttcgagcgtcatttcaacccttaagcctagcttagtgttgggaatctactgt--attgtagttccttaaagacagtggcggagcgatagttgtcctctgagcgtagtaa--atttatttctcgcttctgtaaggctctatc-ttctcgccataaaacccccaattttt-----------------------------------------------------------------------------------------------------------------------------------------------------------------------------------------------------------------------------------------------------------------------------------------------------------------------------------------------------------------------------------------------------------------------------------------------------------------------------------------------------------------------------------------------------------------------------------------------------------------------------------------------------------------------------------------------------------------------------------------------------------------------------------------------------------------------------------------------------------------------------------------------------------------------------------------------------------------------------------------------------------------------------------------------------------------------------------------------------------------------------------------------------------------------------------------------------------------------------------------------------------------------------------------------------------------------------------------------------------------------------------------------------------------------------------------------------------------------------------------------------------------------------------------------------------------------------------------------
>Apiospora_sichuanensis_HKAS_107008
ac-aactcccaacccattt--gccaact-tacctagctat-gcctcggcgtaagctcgg----ccg--ggag-gcgggtcgt-----------cgggacaa----------------------------------------------------------------------------------------------gtgagggtgctaccccgtagcctctc----gcc------------------------tgcccggcgcgc---------------------------------------------cgcactcccgccgcagcccgccggcgg-tacactaaaactcttgttta-attgtacgttctgagcgtcttatttt-aataagtcaaaactttcaacaacggatctcttggttctggcatcgatgaagaacgcagcgaaatgcgataagtaatgtgaattgcagaattcagtgaatcatcgaatctttgaacgcacattgcgcccattagtattctagtgggcatgcctgttcgagcgtcatttcaacccttaagcctagcttagtgttgggaatctaccgc--acggtagttccttaaagacagtggcagagcgataggtgtcctctgagcgtagtaa-tttctatttctcgcttttgttaggccctacg-gtcccgccataaaacccccccttctcgcgagtgaagcgggaacagc-tcaaatttgaaatctggccttcgggtccgagttgtaatttgcagaggatgcttttggtgcggtgccttccgagttccctggaacgggacgccttagagggtgagagccccgtacggttggccaccaagcctttgtaaagctccttcgacgagtcgagtagtttgggaatgctgctcaaaatgggaggtatatttcttctaaagctaaatactggccagagaccgatagcgcacaagtagagtgatcgaaagatgaaaagcactttgaaaagagggttaaatagcacgtgaaattgttgaaagggaagggtttatgaccagaccttttctagggggatcatccggtgttctcaccggtgcac-ttcccctagttgaggccagcatcggtttctgtagggggataaaagcttcgggaatgtggctccttc--gggagtgttatagcccgttgcataatacccttacggggaccgaggtccgcgcttcggctaggatgctggcgtaatggttattaaccacccgtcttgaaacacggaccaaggagtcg-aacatttgtgcgagtgtttgggtgttaaaccctcacgcgtaatgaaagtgaacggaggtgagagcccttcggggtgcatcatcgaccgatcctgatgtcttcggatggatttgagtaagagcataactgttcggacccgaaagatggtgaactatgcgtggatagggtgaagccagaggaaactctggtggaggctcgcagcggttctgacgtgcaaatcgatcgtcaaatctgcgcat-----------------------------------------------------------------------------------------------------------------------------------------------------------------------------------------------------------------------------------------------------------------------------------------------------------------------------------------------------------------------------------------------------------------------------------tccccttttaggcaacagatttccagcgagcacggtctcgacagcaatggagtgtgag-tcttg-------cctg-tccc-gtgtcgtg-tcgtgtcac----ccg-g--------catcgagctgacagt----------------tcaactcg-atagctacaacggtacctctgagctccagctggagcgcatgagcgtctacttcaatgaggcttcgggcaacaagtacgttccccgtgccgttctcgtcgatctcgagcccggtaccatggacgccgtccgcgccggtcccttcggccagctct
>Arthrinium_serenense_IMI_326869
ac-aactcccataccattta-gtaaactttactcagttatagcctcggcgtgaactgcg----tac--ggag-gcagagt-------------ggtgttac--ccggtagc---------------------------------------------------------------ttaccctgtag------------------gttaccctgtagc------------------------------------gctaccctgtat---------------------------------------------ca-actcccgc-gcagcccgccggtgg-tacact-aaactcttgtttt-attttatattctgagcgtattatttt-aataa-ttaaaactttcaacaacggatctcttggttctggcatcgatgaagaacgcagcgaaatgcgataagtaatgtgaattgcagaattcagtgaatcatcgaatctttgaacgcacattgcgcccatcagtattctggtgggcatgcctgttcgagcgtcatttcaacccttaagcctagcttagtgttgggaatctactgt--attgtagttccttaaagacagtggcggagcgatagttgtcctctgagcgtagtaa--atttatttctcgcttctgtaaggctctatt-ctcccgccataaaacccccaattttt-----------------------------------------------------------------------------------------------------------------------------------------------------------------------------------------------------------------------------------------------agaccgatagcgaacaagtagagtgatcgaaagatgaaaagcactttgaaaagagggttaaatagcacgtgaaattgttgaaagggaaggatttatgaccagactttttctggggggatcatccggtgttctcaccggtgcac-ttcccccagttgaggccagcatcggtttctgtcgagggataaaagctttaggaatgtggctctctccggggagtgttatagcctgttgcataataccttgacggggaccgaggttcgcgcatt-gcaaggatgctggcgtaatggttattaatcacccgtcttgaaacacggaccaag-----------------------------------------------------------------------------------------------------------------------------------------------------------------------------------------------------------------------------------------------------------------------------------------------------------------------------------------------------------------------------------------------------------------------------------------------------------------------------------------------------------------------------------------------------------------------------------------------------------------------------------------------------------------------------------------tatccctttaggcaacagatttccagcgagcacggtctcgacagcaatggagtgtaag-tcttg----ccgcctg-ccca------------gcattac----ctt-g--------cgtctggctgacagt----------------ccaacttt-atagctacaacggtacctctgagctccagctggagcgcatgagcgtctacttcaacgaggcttcgggcaacaagtatgttccccgtgctgtcctcgtcgatctcgagcccggtaccatggacgccgtccgtgctggtcccttcggacagcttt
>Arthrinium_sorghi_URMBRA_9300
ac-aactcccataccattt--gtgaacc-tactcagttat-gcctcggcgtcagcttgg----tgg-------gcatgac-------------ggtgttac--cctgtagc----------------------------------------------------------------taccctgtagccgcggggttaccctggagctaccctgtagctctga---------------------------gggtgctaccctgtagc-------------------------------------------gcgccgcctcccccaagcccgccggtgg-tacacg-aaactcttgtttt-attgtatcttctgagcgtcttatttt-aataagttaaaactttcaacaacggatctcttggttctggcatcgatgaagaacgcagcgaaatgcgataagtaatgtgaattgcagaattcagtgaatcatcgaatctttgaacgcacattgcgcccattagtattctagtgggcatgcctgttcgagcgtcatttcaacccttaagcctagcttagtgttgggaatctactgt--acggtagttccttaaagacagtggcggagcgatagttgtcctctgagcgtagtaa--attttattctcgcttttgttaggtgctatc-ttctcgccataaaacccccaatttttgcgagtgaagcgggaacagc-tcaaatttgaaatctggcccttgggtccgagttgtaatttgcagaggatgcttttggtgcggtgccttccgagttccctggaacgggacgccttagagggtgagagccccgtacggttggccaccaagcctgtgtaaagctccttcgacgagtcgagtagtttgggaatgctgctcaaaatgggaggtatatttcttctaaagctaaatactggccagagaccgatagcgcacaagtagagtgatcgaaagatgaaaagcactttgaaaagagggttaaatagcacgtgaaattgttgaaagggaaggatttatgaccagactttttctggggggatcatccggtgttctcaccggtgcac-ttcccccagttgaggccagcatcggtttctgtcgggggataaaagcttcaggaatgtggctccttc--gggagtgttatagcctgttgcataataccctgacggggaccgaggttcgcgcatt-gcaaggatgctggcgtaatggttattaatcacccgtcttgaaacacggaccaaggagtcg-aacatttgtgcgagtgtttgggtgttaaaccctcacgcgtaatgaaagtgaacggaggtgagagcctttaggggtgcatcatcgaccgatcctgatgtcttcggatggatttgagtaagagcataactgttcggacccgaaagatggtgaactatgcgtggatagggtgaagccagaggaaactctggtggaggctcgcagcggttctgacgtgcaaatcgatcgtcaaatctgcgcat-----------------------------------------------------------------------------------------------------------------------------------------------------------------------------------------------------------------------------------------------------------------------------------------------------------------------------------------------------------------------------------------------------------------------------------cttccttttaggcaacagatctccagcgagcacggtctcgacagcaatggagtgtaag-tcctg-------accg-tcct------------gcattgc----gtc-g--------cctcctgctgatagt----------------ccgccttg-atagctacaatggtacctccgagctccagctggagcgcatgagcgtgtacttcaacgaagcttcgggcaacaagtacgtgccccgtgccgtccttgtcgacctggagcccggtaccatggatgccgtccgcgccggtccttttggccagctct
>Apiospora_stipae_CPC_38101
ac-aactcccacaccatct--gtgaaccttacccagtttt-gcctcggcgtcagctcgg----ttg--gagg--cagtct-------------ggcgctac--cctgtagc----------------------------------------------------------------------------------------------------------------------------------------------gctggctgcgc------------------------------------------------tactccggccgcgcccgccggcgg-tacact-aaact-atgttta-attttatcttctgagcgtcttatttt-aataagttaaaactttcaacaacggatctcttggttctggcatcgatgaagaacgcagcgaaatgcgataagtaatgtgaattgcagaattcagtgaatcatcgaatctttgaacgcacattgcgcccatcagtattctggtgggcatgcctgttcgagcgtcatttcaacccttaagcctagcttagtgttgggaatctactgt--attgtagttccttaaagacagtggcggagcggcagttgtcctctgagcgtagtaa---tttatttctcgcttttgtcaggctctgtc-ctcccgccataaaacccccaatttttgcgagtgaagcgggaacggc-tcaaatttgaaatctggccttagggcccgagttgtaatttgcagaggatgcttcgggcgcggtgccttccgagtgccctggaacgggacgcctgagagggtgagagccccgtacggttggccgcccagcccgtgtgaagctccctcgacgagtcgagtagtttgggaatgctgctctaagcgggaggtatatttcttctaaagctaaataccggccagagaccgatagcgcacaagtagagtgatcgaaagatgaaaagcactttgaaaagagggttaaacagcacgtgaaattgttgaaagggaagggtttatgaccagacgttttccagggggatcacccggcgttctcgccggtgcac-ttcccctggtctaggccagcatcggttcccgcggggggagaaaagcgccgggaacgtggctctcttcggggagtgttatagcccggcgtggaatgccctcggggggaccgaggttcgcgctct-gcaaggatgctggcgtaatggtgatcaaccacccgtcttgaaacacggaccaaggagtcg-aacattggtgcgagtgtttgggtgccaaaccctcacgcggaatgaaagtgaacggaggtgagagcccgtgcgggtgcatcatcgaccgatcctgatgtcttcggatggatttgagtaggagcatcactgttcggacccgaaagatggtgaactatgcgtggatagggtgaagccagaggaaactctggtggaggctcgcagcggttctgacgtgcaaatcgatcgtcaaatctgcgcatactggcacatttgc-tgctgt------ccctccatcttcaccccg-ccttgaggttcga--cccctccatcgata--tttttctctatcttgga---ggggcaccaaaaccc---tgtgt------ccccactttcatc-gcacaatttggcac-agggcc----cgcacgggcc-taaga-----tccaagaaat-tctcaatcgagtt-ttgt-aacat-gattgctg---acaat---caataacaggaagctgccgagctcggcaa-gggctccttcaagtatgcctgggttcttgacaagctcaaggccgagcgtgagcgtggtatcaccatcgatattgctctgtggaagttcgagactgaggagtacaatgtcaccgtcattgacgctcccggtcaccgtgatttcatcaagttcccttttaggcaacagatttccagcgagcacggtcttgacagcaatggagtgtaagtttttg-------cctg-tccc------------atgtcacacacact-a--------cgtctagctgacatt----------------tcaacttg-atagctacaacggtacctctgagctccagctggagcgcatgagcgtctacttcaacgaggcttcgggcaacaagtatgttccccgtgccgttctcgtcgatctcgagcccggtaccatggatgccgtccgcgccggtccctttggccagctct
>Arthrinium_subglobosa_MFLUCC_11_0397
ccgaactcccacacccttt--gtgaacc-tatccaattat-gcctcggcggaggcggtagaggccc--cgag------------gcctgaagcttggttac--cctacagc----------------------------------------------------------------taccctgtagc---------gagttgcagttcctctgcagcgcctgggcggcgcccgctgggcgcgggggcgtgctacctgtggcgcgccctgtaacgcggggcccagcgtcctccttcaggcc----------tctcgtgcccctacagcccgccggcgg-tcctct-aaactcttgttgt-accgtatcttctgagggccc--attg-gaattgtcaaaactttcaacaacggatctcttggttctggcatcgatgaagaacgcagcgaaatgcgataactaatgtgaattgcagaattcagtgaaccatcgaatctttgaacgcacattgcgcccgccagcattctggcgggcatgcctgttcgagcgtcatttcaacccttaagcctagcttagtgttgggagaccaccgc---ccgtggctccccaaagacagtggcggaccg-ccgccgcccccagagcgtagtat--tctcgattctcgctgctg-tgggcgctgcg-gccctgccgtaaaaccttc---tttc-----------------------------------------------------------------------------------------------------------------------------------------------------------------------------------------------------------------------------------------------------------------------------------------------------------------------------------------------------------------------------------------------------------------------------------------------------------------------------------------------------------------------------------------------------------------------------------------------------------------------------------------------------------------------------------------------------------------------------------------------------------------------------------------------------------------------------------------------------------------------------------------------------------------------------------------------------------------------------------------------------------------------------------------------------------------------------------------------------------------------------------------------------------------------------------------------------------------------------------------------------------------------------------------------------------------------------------------------------------------------------------------------------------------------------------------------------------------------------------------------------------------------------------------------------------------------------------------------
>Apiospora_subrosea_LC7292
tt-aactcccataccattt--gccaacc-tacctagctat-gcctcggcgtaagcgtgg----tct--ggag-gcgtgccggt-----gaagccc-----------------------------------------------------------------------------------------------------------agctaccctgtagcgttgg----gctct----------------------cgttcggcgtgc-----------------------------------------------cgttcctgccgcagcccgccggtgg-tacact-aaactcttgtttttactggatcatctga--gtcttatttt-aataaatcaaaactttcaacaacggatctcttggttctggcatcgatgaagaacgcagcgaaatgcgataagtaatgtgaattgcagaattcagtgaatcatcgaatctttgaacgcacattgcgcccattagtattctagtgggcatgcctgttcgagcgtcatttcaacccttaagcctagcttagtgttgggaatctactgt--actgtagttccttaaagacagtggcggagtgctagttgtcctctgagcgtagtaa---tttatttctcgcttctgataggcgctggc-ctcccgccataaaacccccaatttttgcgagtgaagcgggaacagc-tcaaatttgaaatctggcccttgggtccgagttgtaatttgcagaggatgcttttggtgcggtgccttccgagttccctggaacgggacgccttagagggtgagagccccgtacggttggccaccaagcctgtgtaaagctccttcgacgagtcgagtagtttgggaatgctgctctaaatgggaggtatatttcttctaaagctaaataccggccagagaccgatagcgcacaagtagagtgatcgaaagatgaaaagcactttgaaaagagggttaaatagcacgtgaaattgttgaaagggaagggtttaccaccagacttttttcagggggatcatccggtgttctcaccggtgcac-ttcccctggaggaggccagcatcggttttcgttgggggataaaagcttcgggaatgtgactcctcc--gggagtgttatagcccgttgcataataccctgacggggaccgaggtctgcgcatttgcaaggatgctggcgtaatggtggttagccacccgtcttgaaacacggaccaaggagtcg-aacatttgtgcgagtgtttgggtgttaaaccctcacgcgtaatgaaagtgaacggaggtgagagcccttcggggtgcatcatcgaccgatcctgatgtcttcggatggatttgagtaagagcataactgttcggacccgaaagatggtgaactatgcgtggatagggtgaagccagaggaaactctggtggaggctcgcagcggttctgacgtgcaaatcgatcgtcaaatctgcgcatgctggcacacat---cgcttg------ttttccctcctcaccccg-ccttggaagccga--cccctccatctcattttttttctt-atcttgga---ggggcaactaaaccc---tgtgt------ccccacttccactggctcaattcggcac-gggcct----cgcacagacc-cagca-----tcc-------------attgg-at-ctgc-aacag-cattgctgacaacaac---caacaacaggaagccgctgaactcggcaa-gggttccttcaagtatgcgtgggttcttgacaagctcaaggccgagcgtgagcgtggtatcaccatcgatatcgccctctggaagttcgagactgaggagtacaatgtcaccgtcattgacgctcccggtcaccgtgatttcatcaagtccccttttaggcagcagatttccagcgagcacggtcttgacagcaatggagtgtaag-tctaa---agaacccg-ttcc------------atgtcac----ctt-g--------cgtctggctgacagc----------------ccggctcg-atagctacaacggtacctcggagctccagctggagcgcatgagcgtctacttcaacgaggcttcgggcaacaagtatgttccccgtgccgttctcgtcgatcttgagcccggtaccatggatgccgtccgcgccggccccttcggccagctct
>Arthrinium_phaeospermum_CBS_114314
ac-aactcccataccattt--gtaaactttactcagttat-gcctcggcgtgaactgcg----tac--ggag-gcagagt-------------ggtgttac--ccggtagc---------------------------------------------------------------ttaccctgtag------------------gttaccctgtagc------------------------------------gctaccctgtat---------------------------------------------ca-actcccgc-gcagcccgccggtgg-tacact-aaactcttgtttt-attttatattctgagcgtattatttt-aataa-ttaaaactttcaacaacggatctcttggttctggcatcgatgaagaacgcagcgaaatgcgataagtaatgtgaattgcagaattcagtgaatcatcgaatctttgaacgcacattgcgcccatcagtattctggtgggcatgcctgttcgagcgtcatttcaacccttaagcctagcttagtgttgggaatctactgt--attgtagttccttaaagacagtggcggagcgatagttgtcctctgagcgtagtaa--atttatttctcgcttttgtaaggctctatt-ctcccgccataaaacccccaatttttgcgagtgaagcgggaacagc-tcaaatttgaaatctggcccttgggtccgagttgtaatttgcagaggatgcttttggtgcggtgccttccgagttccctggaacgggacgccttagagggtgagagccccgtacggttggacactaagcctatgtaaagctccttcgacgagtcgagtagtttgggaatgctgctcaaaatgggaggtatatttcttctaaagctaaatattggccagagaccgatagcgcacaagtagagtgatcgaaagatgaaaagcactttgaaaagagggttaaatagcacgtgaaattgttgaaagggaaggatttatgaccagactttttctggggggatcatccggtgttctcaccggtgcac-ttcccccagttgaggccagcatcggtttctgtcgagggataaaagctttaggaatgtggctctctccggagagtgttatagcctgttgcataataccttgacggggaccgaggttcgcgcatt-gcaaggatgctggcgtaatggttattaatcacccgtcttgaaacacggaccaaggagtcg-aacatttgtgcgagtgtttgggtgttaaaccctcacgcgtaatgaaagtgaacggaggtgagagcctttaggggtgcatcatcgaccgatcctgatgtcttcggatggatttgagtaagagcataactgttcggacccgaaagatggtgaactatgcgtggatagggtgaagccagaggaaactctggtggaggctcgcagcggttctgacgtgcaaatcgatcgtcaaatctgcgcatgctggcattcacgt-cgctgcta----ttatctccgttcaccccg-ccttgag-tttga--cccctccattggg--atttttctt-ttcttgga---ggggcaacccaaccc---tgtgt------ccccactttcact-gcacaaactggcac-gggcct----cgcacggacc-caaca-----tccaaaaagt-cttcaatctg-gt-atgc-aacat-tgatactg---acaac---caataataggaagccgccgaactcggcaa-gggttctttcaagtatgcctgggttcttgacaagctcaaggccgagcgcgagcgtggtatcaccatcgatattgctctgtggaagttcgagactgaggagtacaatgtcaccgtcattgacgctcccggtcaccgtgatttcatcaagtatccctttaggcaacagatttccagcgagcacggtctcgacagcaatggagtgtaag-tcttg----ccgcctg-ccca------------gcattac----ctt-g--------cgtctggctgacagt----------------ccaacttt-atagctacaacggtacctctgagctccagctggagcgcatgagcgtctacttcaacgaggcttcgggcaacaagtatgttccccgtgctgtcctcgtcgatctcgagcccggtaccatggacgccgtccgtgctggtcccttcggacagcttt
>Apiospora_thailandica_LC5630
ac-aactcccataccatct--gtgaacc-tacccagttat-gcctcggcgtaagctcgg----ttg--gagg--ca-ccc-------------gcagctac--cctgtagc------------------------------------------------------------tagctaccctgtagc---------------ttgctaccctgaagt------------------------------------tgcgggctgcca------------------------------------------------catccagccgcggcccgccggcgg-tacgca-aaact-atgtttt-attgtatcttctgagcgtcttatttt-aataagttaaaactttcaacaacggatctcttggttctggcatcgatgaagaacgcagcgaaatgcgataagtaatgtgaattgcagaattcagtgaatcatcgaatctttgaacgcacattgcgcccatcagtattctggtgggcatgcctgttcgagcgtcatttcaacccttaagcctagcttagtgttgggaatctgctgt--actgcagttccttaaagacagtggcggagcggcggtagtcctctgagcgtagtaa---tttatttctcgcttttgtcaggctccgtc-ctcccgccataaaacccccatcttttgcgagtgaagcgggaacagc-tcaaatttgaaatctggccctcgggtccgagttgtaatttgcagaggatgcttttggtgcggtgccttccgagttccctggaacgggacgccttagagggtgagagccccgtacggttggccaccaagcctgtgtaaagctccttcgacgagtcgagtagtttgggaatgctgctcaaaatgggaggtatatttcttctaaagctaaatactggccagagaccgatagcgcacaagtagagtgatcgaaagatgaaaagcactttgaaaagagggttaaatagcacgtgaaattgttgaaagggaaggatttatgaccagactttttctggggggatcatccggtgttctcaccggtgcac-ttcccccagtggaggccagcatcggttcctgtcgggggacaaaagcttcgggaatgtggctcctcc--gggagtgttatagcccgttgcataataccctgacggggaccgaggttcgcgcatctgcaaggatgctggcgtaatggtcatcaatcacccgtcttgaaacacggaccaaggagtcg-aacatttgtgcgagtgtttgggtgttaaaccctcacgcgtaatgaaagtgaacggaggtgagagcccctcggggtgcatcatcgaccgatcctgatgtcttcggatggatttgagtaagagcataactgttcggacccgaaagatggtgaactatgcgtggatagggtgaagccagaggaaactctggtggaggctcgcagcggttctgacgtgcaaatcgatcgtcaaatctgcgcatgttggcactctttt-tgcctt------ctcgccctctacaccccg-cctcgagggttta--cccctccattgaga--tttttctc-actttgga---ggggcaattaaaccc---tgtgt------ccccac--tcatt-gcacaatttgacac-aagccc----cgcacgggcc-aaaca-----cccaagaaat-tttcaattga-at-ttgc-aacat-gattgctg---acaac---caataacaggaagccgccgagctcggcaa-gggttctttcaagtatgcgtgggttcttgacaagctcaaggccgagcgtgagcgtggtatcaccatcgatattgctctgtggaagttcgagactgaggagtacaatgtcaccgtcattgacgctcccggtcaccgtgatttcatcaagtctcattttaggcaacagatttccagcgagcacggtcttgacagcaatggagtgtaag-tcttg-------ccta-tccg------------ataatacgcacatt-g--------tgtctagctgacatt----------------tcaatctatatagctacaacggtacctccgagctccagctggagcgcatgagcgtctacttcaacgaggcttctggcaacaagtatgttccccgtgccgttctcgtcgatctcgagcccggtaccatgg---------------------------------
>Apiospora_vietnamensis_IMI_99670
ac-aactcccataccatct--gtgaacc-tacccagttat-gcctcggcgtaagctcgg----ttg--gagg--ca-ccc-------------gcagctac--cctgtagc------------------------------------------------------------ttgctaccctgtagc---------------tagctaccctgaagt------------------------------------tgcgggctgcca------------------------------------------------catccagccgcggcccgccggcgg-tacacg-aaact-ctgtttt-attgtatcttctgagcgtcttatttt-aataagttaaaactttcaacaacggatctcttggttctggcatcgatgaagaacgcagcgaaatgcgataagtaatgtgaattgcagaattcagtgaatcatcgaatctttgaacgcacattgcgcccatcagtattctggtgggcatgcctgttcgagcgtcatttcaacccttaagcctagcttagtgttgggaatctgctgt--actgcagttcctcaaagacagtggcggagcggcggtagtcctctgagcgtagtaa---tttatttctcgcttttgtcaggctccgtc-ctcccgccataaaacccccatc-tttgcgagtgaagcgggaacagc-tcaaatttgaaatctggcccttgggtccgagttgtaatttgcagaggatgcttttggtgcggtgccttccgagttccctggaacgggacgccttagagggtgagagccccgtacggttggccaccaagcctgtgtaaagctccttcgacgagtcgagtagtttgggaatgctgctcaaaatgggaggtatatttcttctaaagctaaatactggccagagaccgatagcgcacaagtagagtgatcgaaagatgaaaagcactttgaaaagagggttaaatagcacgtgaaattgttgaaagggaaggatttatgaccagactttttctggggggatcatccggtgttctcaccggtgcac-ttcccccagtggaggccagcatcggtttctgccgggggataaaagcttcgggaatgtggctccttc--gggagtgttatagcccgttgcataataccctggcggggaccgaggttcgcgcatt-gcaaggatgctggcgtaatggttattaatcacccgtcttgaaacacggaccaaggagtcgaaacatttgtgcgagtgtttgggtgttaaaccctcacgcgtaatgaaagtgaacggaggtgagagcccctcggggtgcatcatcgaccgatcctgatgtcttcggatggatttgagtaagagcataactgttcggacccgaaagatggtgaactatgcgtggatagggtgaagccagaggaaactctggtggaggctcgcagcggttctgacgtgcaaatcgatcgtcaaatctgcgca------------------------------------------------------------------------------------------------------------------------------------------------------------------------------------------------------------------------------------------------------------------------------------------------------------------------------------------------------------------------------------------------------------------------------------tctctttttaggcaacagatttccagcgagcacggtcttgacagcaatggagtgtaag-tctgg-------ccta-tatg------------ataatacacacact-a--------cgtctagctgacatt----------------tcaatctctatagctacaacggtacctctgagctccagctggagcgcatgagcgtctacttcaacgaggcttctggcaacaagtatgttccccgtgccgttctcgtcgatctcgagcccggtaccatggacgccgtccgcgccggtcccttcggccagctct
>Apiospora_xenocordella_CBS_478_86
ac-aactcccacaccattt--gccaacc-tacctagctat-gcctcggcgtaagctcgg----ccg--gggg--cggctg-------------gtcgctac--cctgtagc----------------------------------------------------------------------------------------------------------------------------------------------gcccgccgcgc------------------------------------------------cgccccggccgcgcccgccggcgg-tacact-aaact-atgttta-atcttgccttctgagcgtcttatttt-aataagttaaaactttcaacaacggatctcttggttctggcatcgatgaagaacgcagcgaaatgcgataagtaatgtgaattgcagaattcagtgaatcatcgaatctttgaacgcacattgcgcccatcagtattctggtgggcatgcctgttcgagcgtcatttcaacccttaagcctagcttagtgttgggaatctactgt--actgtagttcctcaaagacagtggcggagcggcagcggtcctctgagcgtagtaa---ttcatttctcgcttttgtcaggccctgtc-ctcccgccgtaaaacccccatcttttgcgagtgaagcgggaacagc-tcaaatttgaaatctggccctcgggtccgagttgtaatttgcagaggatgcttttggtgcggtgccttccgagttccctggaacgggacgccttagagggtgagagccccgtacggttggccaccaagcctgtgtaaagctccttcgacgagtcgagtagtttgggaatgctgctcaaaatgggaggtatatttcttctaaagctaaatactggccagagaccgatagcgcacaagtagagtgatcgaaagatgaaaagcactttgaaaagagggttaaatagcacgtgaaattgttgaaagggaaggatttatgaccagactttttctggggggatcatccggtgttctcaccggtgcac-ttcccccagtggaggccagcatcggttcctgtcgggggacaaaagcttcgggaatgtggctcctcc--gggagtgttatagcccgttgcataataccctgacggggaccgaggttcgcgcatctgcaaggatgctggcgtaatggtcatcaatcacccgtcttgaaacacggaccaaggagtcg-aacatttgtgcgagtgtttgggtgttaaaccctcacgcgtaatgaaagtgaacggaggtgagagcccctcggggtgcatcatcgaccgatcctgatgtcttcggatggatttgagtaagagcataactgttcggacccgaaagatggtgaactatgcgtggatagggtgaagccagaggaaactctggtggaggctcgcagcggttctgacgtgcaaatcgatcgtcaaatctgcgcatgtcttcgtccattt-------cc----ccctccatcttcaccccg-cctcccag---ta--cccctccatcaatt--ttttgtgt-------------gggcctcaaaccct------------taccccacttttcct-gtccatcgcttcac-agaccc----aacaccgaca-caagactttcttcaacacga-ttgcatcatggtcaagtc-gacat-tactaacg---gaatt---aaacatcaggaagccgctgagctcggtaa-gggttcgttcaagtacgcatgggttcttgacaagctcaaggccgagcgtgagcgtggtattaccatcgatattgctctgtggaagttcgagactgaggagtacaatgtcaccgtcattgacgctcctggtcaccgtgatttcatcaagttaccatttaggcaacagatttccagcgagcacggtcttgacagcaatggagtgtaag-ttttg-------cctg-tacc------------acatgacgcatgtt-a--------catttagctgacaat----------------tcaacttg-ctagctacaacggcacctctgagctccagctggagcgcatgagcgtctacttcaacgaggcctcgggcaacaagtatgttcctcgtgccgtcctcgtcgatctcgagcccggtactatggacgccgtccgcgccggtcctttcggccagctct
>Arthrinium_yunnanum_MFLUCC_15_0002
tt-aactcccacaccattt--gttaacc-taccaccttat-gcctcggcgtaagctcgg----ttc--gggg-gcgtttcgtc--------gtcaagttac--cctgtggctgccgtgtggctgccttgagttaccctgtagctgtcctgagttaccctgtaacgactggccagttaccctgtagc--------gattggttagttaccctgtagctgaactgtggc-------------------------tcttcgacgtga---------------------------------------------cgcactccggccgcggcccgccggcgg-tacact-aaactcgt-tttt-accgtacattctgagcgtcttattttaaataagttaaaactttcaacaacggatctcttggttctggcatcgatgaagaacgcagcgaaatgcgataagtaatgtgaattgcagaattcagtgaatcatcgaatctttgaacgcacattgcgcccactagtattctggtgggcatgcctgttcgagcgtcatttcaacccttaagcctagcttagtgttgggaatccactgt--actgtggttccttaaagacagtggcggagcggcagcggtcctctgagcgtagtaa-ttttttattctcgcttctgttaggccctgtc-ctcccgccgtaaaaccccctatttttgcgagtgaagcgggaacagc-tcaaatttgaaatctggccctcgggtccgagttgtaatttgcagaggatgcttttggcgcggtgccttccgagttccctggaacgggacgccttagagggtgagagccccgtacggttggccaccaagcctgtgtaaagctccttcgacgagtcgagtagtttgggaatgctgctcaaaacgggaggtatatttcttctaaagctaaatactggccagagaccgatagcgcacaagtagagtgatcgaaagatgaaaagcactttgaaaagagggttaaatagcacgtgaaattgttgaaagggaagggtttatgaccagactttttctagggggatcatccggtgttctcaccggtgcac-ttcccctagttgaggccagcatcggtttccgccgggggataaaagcttcgggaatgtggctccttc--gggagtgttatagcccgctgcataataccctggcggggaccgaggttcgcgcattcgcaaggatgctggcgtaatggttattaaccacccgtcttgaaacacggaccaaggagtcg-aacatttgtgcgagtgtttgggtgttaaaccctcacgcgtaatgaaagtgaacggaggtgagagcctttaggggtgcatcatcgaccgatcctgatgtcttcggatggatttgagtaggagcatcactgttcggacccgaaagatggtgaactatgcgtggatagggtgaagccagaggaaactctggtggaggctcgcagcggttctgacgtgcaaatcgatcgtcaaatctgcgcat--------------------------------------------------------------------------------------------------------------------------------------------------------------------------------------------------------------------------------------------------------------------------------------------------------------------------------------------------------------------------------------------------------------------------------------------------------------------------------------------------------------------------------------------------------------------------------------------------------------------------------------------------------------------------------------------------------------------------------------------------------
>Arthrinium_caricicola_AP23518
aaaaactcccaaacc-cat--gtgaact-tatcatattgttgcctcggcgtaagcgagg----ggc--ctgg--------------------------------------------------------------------------------------------------------------------------------------accgtttgcc------------------------------------aactcggtatat-----------------------------------------------cgggacgcctcccgcccgccggtggacatacc-aaactctgttttt-attgaatc-tctgagtgatt--atta-aataaatcaaaactttcaacaacggatctcttggttctggcatcgatgaagaacgcagcgaaatgcgataagtaatgtgaattgcagaattcagtgaatcatcgaatctttgaacgcacattgcgcccattagtattctagtgggcatgcctgttcgagcgtcatttcaacccctaagcacagcttattgttgggagactgcggtaaaacgcagctcctcaaagtcagtggcggagagacagt-gtcctctgagcgtagtat----tattttctcgcttttgtcaggtgctgccccccttgccataaaacacc--------gcgagtgaagcgggaacagc-tcaaatttgaaatctggcccttgggtccgagttgtaatttgtagaggatgattttggcgcggtgccttccgagttccctggaacgggacgccttagagggtgagagccccgtacggttggacaccaagcctttgtaaatctccttcgacgagtcgagtagtttgggaatgctgctcaaaatgggaggtacatttcttctaaagctaaatattggccagagaccgatagcgcacaagtagagtgatcgaaagatgaaaagcactttgaaaagagggttaaatagcacgtgaaattgttgaaagggaaggacttatgagcagactttttctaggcggatcatccggtgttctcaccggtgcac-ttcgcctagtcgaggccagcatcagttttcggagggggataaaagctttaggaatgtggctctttc--gggagtgttatagcctattgcataatacccttctggggactgaggtacgcgcttctgcaaggatgctggcgtaatgctcatcagtcacccgtcttgaaacacggaccaaggagtcg-aacatttatgcgagtgtttgggtgttaaaccctcacgcgtaattaaagtgaacggaggtgagagcccttacgggtgcatcatcgaccgatcctgatgtcttcggatggatttgagtaagagcataactgttcggacccgaaagatggtgaactatgcgtggatagggtgaagccagaggaaactctggtggaggctcgcagcggttctgacgtgcaaatcgatcgtcaaatctgcgcat----------------------------------------------------------------------------------------------------------------------------------------------------------------------------------------------------------------------------------------------------------------------------------------------------------------------------------------------------------------------------------------------------------------------------------------tcacaggcaacagatctctggcgagcacggtctcgacagcaatggcgtgtatg-taatc-------ctca-ctcc------------ccttttc----ctc-gacatggcggatgtcatgaatggtggagacaccaaaactgactctcct-acagttacaacggcacctccgagctccagctggagcgcatgagcgtctacttcaacgaggcttccggcaacaagtacgttccccgtgccgtcctcgtcgatctcgagcccggtaccatggatgctgtccgcgctggtcctttcggtcagctgt
